# Supplementary material for: Movement Behaviour of Traditionally Managed Cattle in the Eastern Province of Zambia Captured Using Two-Dimensional Motion Sensors
Source: PLoS One. 2015 Sep 14;10(9):e0138125. doi: 10.1371/journal.pone.0138125 (PMC4569424; doi:10.1371/journal.pone.0138125)
Supplement: S1 Dataset — (CSV) [file pone.0138125.s001.csv]

standing	active	lying	steps	date	time	animalid	hours
43.7	34.9	21.4	802	01dec2006	7:00:00 PM	K103	19
85	1.7	13.3	30	01dec2006	8:00:00 PM	K103	20
21.5	.8	77.6	17	01dec2006	9:00:00 PM	K103	21
19.8	.8	79.3	15	01dec2006	10:00:00 PM	K103	22
11.9	.4	87.7	10	01dec2006	11:00:00 PM	K103	23
.2	.2	99.6	4	02dec2006	12:00:00 AM	K103	0
38.6	6.2	55.2	143	02dec2006	1:00:00 AM	K103	1
93.8	6.2	0	125	02dec2006	2:00:00 AM	K103	2
21.9	1.6	76.5	29	02dec2006	3:00:00 AM	K103	3
12.9	.7	86.4	10	02dec2006	4:00:00 AM	K103	4
7.6	.7	91.7	14	02dec2006	5:00:00 AM	K103	5
16.4	1.6	82	35	02dec2006	6:00:00 AM	K103	6
78.8	21.2	0	512	02dec2006	7:00:00 AM	K103	7
69.4	30.6	0	737	02dec2006	8:00:00 AM	K103	8
58.7	41.3	0	1019	02dec2006	9:00:00 AM	K103	9
62.9	37.1	0	927	02dec2006	10:00:00 AM	K103	10
80	20	0	478	02dec2006	11:00:00 AM	K103	11
73.7	26.3	0	691	02dec2006	12:00:00 PM	K103	12
70.2	29.8	0	727	02dec2006	1:00:00 PM	K103	13
82.2	13.3	4.6	303	02dec2006	2:00:00 PM	K103	14
81	19	0	460	02dec2006	3:00:00 PM	K103	15
85.6	14.4	0	353	02dec2006	4:00:00 PM	K103	16
52.8	47.2	0	1267	02dec2006	5:00:00 PM	K103	17
48.4	51.6	0	1423	02dec2006	6:00:00 PM	K103	18
78.7	2.1	19.2	27	02dec2006	7:00:00 PM	K103	19
51.5	1.9	46.6	26	02dec2006	8:00:00 PM	K103	20
22.6	.5	77	7	02dec2006	9:00:00 PM	K103	21
42.3	1	56.7	18	02dec2006	10:00:00 PM	K103	22
12.5	.7	86.9	14	02dec2006	11:00:00 PM	K103	23
34.2	1	64.8	20	03dec2006	12:00:00 AM	K103	0
15.8	.9	83.3	12	03dec2006	1:00:00 AM	K103	1
32.1	1.2	66.7	18	03dec2006	2:00:00 AM	K103	2
6.2	.4	93.4	6	03dec2006	3:00:00 AM	K103	3
18	.8	81.2	9	03dec2006	4:00:00 AM	K103	4
8.9	.5	90.5	12	03dec2006	5:00:00 AM	K103	5
17.6	.3	82.2	3	03dec2006	6:00:00 AM	K103	6
57.5	2.3	40.2	37	03dec2006	7:00:00 AM	K103	7
74.6	2.3	23.1	16	03dec2006	8:00:00 AM	K103	8
70.1	29.9	0	735	03dec2006	9:00:00 AM	K103	9
55.8	44.2	0	1109	03dec2006	10:00:00 AM	K103	10
70.7	29.3	0	662	03dec2006	11:00:00 AM	K103	11
72.3	27.7	0	646	03dec2006	12:00:00 PM	K103	12
85.8	14.2	0	345	03dec2006	1:00:00 PM	K103	13
56.8	43.2	0	1094	03dec2006	2:00:00 PM	K103	14
72.4	27.6	0	693	03dec2006	3:00:00 PM	K103	15
77.4	22.6	0	528	03dec2006	4:00:00 PM	K103	16
72.8	27.2	0	653	03dec2006	5:00:00 PM	K103	17
70.8	29.2	0	748	03dec2006	6:00:00 PM	K103	18
42.2	57.8	0	1498	03dec2006	7:00:00 PM	K103	19
68.7	28.9	2.5	764	03dec2006	8:00:00 PM	K103	20
58.8	2	39.2	27	03dec2006	9:00:00 PM	K103	21
76.3	3.2	20.4	47	03dec2006	10:00:00 PM	K103	22
45.3	1.3	53.5	18	03dec2006	11:00:00 PM	K103	23
35.2	1	63.7	14	04dec2006	12:00:00 AM	K103	0
53.8	1.6	44.6	27	04dec2006	1:00:00 AM	K103	1
60.4	2.3	37.2	29	04dec2006	2:00:00 AM	K103	2
22.9	.8	76.3	14	04dec2006	3:00:00 AM	K103	3
34.8	1.2	64	19	04dec2006	4:00:00 AM	K103	4
25.1	.7	74.1	8	04dec2006	5:00:00 AM	K103	5
17.3	.8	81.9	9	04dec2006	6:00:00 AM	K103	6
69.6	30.4	0	806	04dec2006	7:00:00 AM	K103	7
39.7	60.3	0	1708	04dec2006	8:00:00 AM	K103	8
32.3	67.7	0	1820	04dec2006	9:00:00 AM	K103	9
64.3	35.7	0	954	04dec2006	10:00:00 AM	K103	10
57.6	42.4	0	1137	04dec2006	11:00:00 AM	K103	11
40.6	59.4	0	1725	04dec2006	12:00:00 PM	K103	12
71.5	28.5	0	762	04dec2006	1:00:00 PM	K103	13
48.5	51.5	0	1400	04dec2006	2:00:00 PM	K103	14
72.5	27.5	0	648	04dec2006	3:00:00 PM	K103	15
52.3	47.7	0	1242	04dec2006	4:00:00 PM	K103	16
35.9	60.5	3.6	1672	04dec2006	5:00:00 PM	K103	17
31	17.9	51.2	429	04dec2006	6:00:00 PM	K103	18
87.4	3.9	8.7	69	04dec2006	7:00:00 PM	K103	19
51.7	1.9	46.4	31	04dec2006	8:00:00 PM	K103	20
23.3	.3	76.4	3	04dec2006	9:00:00 PM	K103	21
34.4	.8	64.8	13	04dec2006	10:00:00 PM	K103	22
9.1	.6	90.2	13	04dec2006	11:00:00 PM	K103	23
14.2	.7	85.1	8	05dec2006	12:00:00 AM	K103	0
49	1.1	49.9	12	05dec2006	1:00:00 AM	K103	1
15.1	.5	84.4	9	05dec2006	2:00:00 AM	K103	2
.1	.3	99.7	6	05dec2006	3:00:00 AM	K103	3
4.8	.5	94.7	10	05dec2006	4:00:00 AM	K103	4
4.8	.5	94.7	10	05dec2006	5:00:00 AM	K103	5
28.2	.8	71	7	05dec2006	6:00:00 AM	K103	6
34.2	30.1	35.7	880	05dec2006	7:00:00 AM	K103	7
43.4	56.6	0	1571	05dec2006	8:00:00 AM	K103	8
28.4	71.6	0	1992	05dec2006	9:00:00 AM	K103	9
40.4	59.6	0	1702	05dec2006	10:00:00 AM	K103	10
60.8	39.2	0	1058	05dec2006	11:00:00 AM	K103	11
49	51	0	1391	05dec2006	12:00:00 PM	K103	12
76.1	23.9	0	472	05dec2006	1:00:00 PM	K103	13
72.1	27.9	0	651	05dec2006	2:00:00 PM	K103	14
68.4	31.6	0	770	05dec2006	3:00:00 PM	K103	15
82.2	17.8	0	449	05dec2006	4:00:00 PM	K103	16
67.3	32.7	0	682	05dec2006	5:00:00 PM	K103	17
65.2	34.8	0	660	05dec2006	6:00:00 PM	K103	18
68.3	31.7	0	587	05dec2006	7:00:00 PM	K103	19
63.9	1.3	34.8	13	05dec2006	8:00:00 PM	K103	20
25.8	1	73.2	10	05dec2006	9:00:00 PM	K103	21
46.4	1.2	52.4	8	05dec2006	10:00:00 PM	K103	22
60.1	2.4	37.5	14	05dec2006	11:00:00 PM	K103	23
24.4	.6	75	3	06dec2006	12:00:00 AM	K103	0
36.3	1.1	62.6	5	06dec2006	1:00:00 AM	K103	1
7.9	.3	91.8	2	06dec2006	2:00:00 AM	K103	2
.1	.2	99.7	3	06dec2006	3:00:00 AM	K103	3
33.8	1	65.2	3	06dec2006	4:00:00 AM	K103	4
.1	.1	99.8	0	06dec2006	5:00:00 AM	K103	5
60.8	1.6	37.6	8	06dec2006	6:00:00 AM	K103	6
47.8	26.5	25.7	765	06dec2006	7:00:00 AM	K103	7
60.9	39.1	0	1075	06dec2006	8:00:00 AM	K103	8
57.7	42.3	0	1097	06dec2006	9:00:00 AM	K103	9
24.4	75.6	0	2114	06dec2006	10:00:00 AM	K103	10
36.7	63.3	0	1737	06dec2006	11:00:00 AM	K103	11
46.5	53.5	0	1397	06dec2006	12:00:00 PM	K103	12
72.8	27.2	0	545	06dec2006	1:00:00 PM	K103	13
87.6	12.4	0	242	06dec2006	2:00:00 PM	K103	14
54.4	45.6	0	1136	06dec2006	3:00:00 PM	K103	15
63.1	36.9	0	831	06dec2006	4:00:00 PM	K103	16
69.8	30.2	0	720	06dec2006	5:00:00 PM	K103	17
66.7	33.3	0	811	06dec2006	6:00:00 PM	K103	18
81.4	5.2	13.4	91	06dec2006	7:00:00 PM	K103	19
56.3	2.5	41.2	32	06dec2006	8:00:00 PM	K103	20
23.8	1.2	75	7	06dec2006	9:00:00 PM	K103	21
15.9	.5	83.6	7	06dec2006	10:00:00 PM	K103	22
29.9	1.2	68.9	8	06dec2006	11:00:00 PM	K103	23
28.3	.8	70.9	2	07dec2006	12:00:00 AM	K103	0
9.7	.4	89.9	5	07dec2006	1:00:00 AM	K103	1
6.8	.4	92.8	5	07dec2006	2:00:00 AM	K103	2
0	.1	99.9	2	07dec2006	3:00:00 AM	K103	3
3.6	.5	96	4	07dec2006	4:00:00 AM	K103	4
45.9	1.1	53	4	07dec2006	5:00:00 AM	K103	5
0	.2	99.8	3	07dec2006	6:00:00 AM	K103	6
20.1	14.2	65.7	345	07dec2006	7:00:00 AM	K103	7
51.7	48.3	0	1184	07dec2006	8:00:00 AM	K103	8
79	21	0	388	07dec2006	9:00:00 AM	K103	9
43.7	3.8	52.4	45	07dec2006	10:00:00 AM	K103	10
58	1.3	40.7	15	07dec2006	11:00:00 AM	K103	11
78.3	21.7	0	438	07dec2006	12:00:00 PM	K103	12
35.4	64.6	0	1806	07dec2006	1:00:00 PM	K103	13
73.2	2.4	24.4	27	07dec2006	2:00:00 PM	K103	14
76	2	22	30	07dec2006	3:00:00 PM	K103	15
63.7	36.3	0	767	07dec2006	4:00:00 PM	K103	16
58.9	41.1	0	974	07dec2006	5:00:00 PM	K103	17
67.9	32.1	0	663	07dec2006	6:00:00 PM	K103	18
63.7	36.3	0	846	07dec2006	7:00:00 PM	K103	19
83.1	3.4	13.5	42	07dec2006	8:00:00 PM	K103	20
48.2	1.5	50.3	20	07dec2006	9:00:00 PM	K103	21
58.9	1	40.1	12	07dec2006	10:00:00 PM	K103	22
50.2	1.7	48.1	23	07dec2006	11:00:00 PM	K103	23
70	1.4	28.6	6	08dec2006	12:00:00 AM	K103	0
14.4	.5	85.2	2	08dec2006	1:00:00 AM	K103	1
58.4	1.7	39.9	14	08dec2006	2:00:00 AM	K103	2
3.5	.2	96.3	2	08dec2006	3:00:00 AM	K103	3
.1	.1	99.9	0	08dec2006	4:00:00 AM	K103	4
17.4	.5	82.1	6	08dec2006	5:00:00 AM	K103	5
17	.6	82.4	6	08dec2006	6:00:00 AM	K103	6
8.7	.2	91.2	5	08dec2006	7:00:00 AM	K103	7
37.6	1.2	61.2	13	08dec2006	8:00:00 AM	K103	8
76.4	23.6	0	476	08dec2006	9:00:00 AM	K103	9
77.2	22.8	0	406	08dec2006	10:00:00 AM	K103	10
70.6	29.4	0	600	08dec2006	11:00:00 AM	K103	11
71.1	28.9	0	680	08dec2006	12:00:00 PM	K103	12
15.4	1	83.6	17	08dec2006	9:00:00 PM	K103	21
29.8	1	69.2	22	08dec2006	10:00:00 PM	K103	22
0	.2	99.8	4	08dec2006	11:00:00 PM	K103	23
24.6	.8	74.6	13	09dec2006	12:00:00 AM	K103	0
3.9	.6	95.4	14	09dec2006	1:00:00 AM	K103	1
8.5	.3	91.2	6	09dec2006	2:00:00 AM	K103	2
23.7	.3	75.9	5	09dec2006	3:00:00 AM	K103	3
6.7	.6	92.7	13	09dec2006	4:00:00 AM	K103	4
0	.6	99.4	16	09dec2006	5:00:00 AM	K103	5
9.9	.9	89.1	24	09dec2006	6:00:00 AM	K103	6
24.4	37.8	37.8	1051	09dec2006	7:00:00 AM	K103	7
25.3	74.7	0	2007	09dec2006	8:00:00 AM	K103	8
20.6	79.4	0	2183	09dec2006	9:00:00 AM	K103	9
32.8	67.2	0	1892	09dec2006	10:00:00 AM	K103	10
80.1	19.9	0	517	09dec2006	11:00:00 AM	K103	11
60.5	39.5	0	1038	09dec2006	12:00:00 PM	K103	12
47.7	52.3	0	1387	09dec2006	1:00:00 PM	K103	13
48.2	51.8	0	1421	09dec2006	2:00:00 PM	K103	14
62.1	37.9	0	986	09dec2006	3:00:00 PM	K103	15
74	26	0	636	09dec2006	4:00:00 PM	K103	16
52.2	47.8	0	1238	09dec2006	5:00:00 PM	K103	17
61.9	38.1	0	973	09dec2006	6:00:00 PM	K103	18
42.2	57.8	0	1492	09dec2006	7:00:00 PM	K103	19
84.3	15.7	0	403	09dec2006	8:00:00 PM	K103	20
99.3	.7	0	16	09dec2006	9:00:00 PM	K103	21
99	1	0	18	09dec2006	10:00:00 PM	K103	22
53.4	.6	46	13	09dec2006	11:00:00 PM	K103	23
83.2	1.4	15.4	27	10dec2006	12:00:00 AM	K103	0
34.9	.7	64.4	17	10dec2006	1:00:00 AM	K103	1
80.3	1.5	18.2	34	10dec2006	2:00:00 AM	K103	2
4.3	.1	95.6	2	10dec2006	3:00:00 AM	K103	3
99	1	0	22	10dec2006	4:00:00 AM	K103	4
30.3	.7	69	17	10dec2006	5:00:00 AM	K103	5
70.4	1.3	28.2	24	10dec2006	6:00:00 AM	K103	6
29.5	70.5	0	1981	10dec2006	7:00:00 AM	K103	7
17.9	82.1	0	2261	10dec2006	8:00:00 AM	K103	8
30.1	69.9	0	1937	10dec2006	9:00:00 AM	K103	9
16.1	83.9	0	2363	10dec2006	10:00:00 AM	K103	10
62.1	37.9	0	1099	10dec2006	11:00:00 AM	K103	11
53.1	3.7	43.2	74	10dec2006	12:00:00 PM	K103	12
82.9	17.1	0	433	10dec2006	1:00:00 PM	K103	13
77.1	22.9	0	574	10dec2006	2:00:00 PM	K103	14
57.5	42.5	0	1094	10dec2006	3:00:00 PM	K103	15
67	33	0	881	10dec2006	4:00:00 PM	K103	16
76.3	12.9	10.8	322	10dec2006	5:00:00 PM	K103	17
72.9	27.1	0	632	10dec2006	6:00:00 PM	K103	18
70	30	0	757	10dec2006	7:00:00 PM	K103	19
89	2.5	8.5	50	10dec2006	8:00:00 PM	K103	20
32.4	.6	67	15	10dec2006	9:00:00 PM	K103	21
56.1	.8	43.2	17	10dec2006	10:00:00 PM	K103	22
9.7	.5	89.9	10	10dec2006	11:00:00 PM	K103	23
37.4	.6	62	11	11dec2006	12:00:00 AM	K103	0
44	.4	55.6	7	11dec2006	1:00:00 AM	K103	1
36.7	1	62.3	24	11dec2006	2:00:00 AM	K103	2
23.3	.3	76.4	4	11dec2006	3:00:00 AM	K103	3
29.2	.4	70.4	6	11dec2006	4:00:00 AM	K103	4
17	.5	82.5	13	11dec2006	5:00:00 AM	K103	5
28.9	14.2	57	421	11dec2006	6:00:00 AM	K103	6
34	66	0	1875	11dec2006	7:00:00 AM	K103	7
40.8	59.2	0	1628	11dec2006	8:00:00 AM	K103	8
27.9	72.1	0	2015	11dec2006	9:00:00 AM	K103	9
32.5	67.5	0	1934	11dec2006	10:00:00 AM	K103	10
41.7	58.3	0	1634	11dec2006	11:00:00 AM	K103	11
87.7	12.3	0	290	11dec2006	12:00:00 PM	K103	12
33.5	66.5	0	1866	11dec2006	1:00:00 PM	K103	13
48.9	51.1	0	1556	11dec2006	2:00:00 PM	K103	14
56.1	32	11.9	801	11dec2006	3:00:00 PM	K103	15
54.3	45.7	0	1165	11dec2006	4:00:00 PM	K103	16
48.6	51.4	0	1348	11dec2006	5:00:00 PM	K103	17
58.5	41.5	0	1111	11dec2006	6:00:00 PM	K103	18
70.4	29.6	0	867	11dec2006	7:00:00 PM	K103	19
89.4	10.6	0	318	11dec2006	8:00:00 PM	K103	20
17.4	.4	82.2	7	11dec2006	9:00:00 PM	K103	21
41.5	.9	57.7	15	11dec2006	10:00:00 PM	K103	22
21.3	1	77.7	21	11dec2006	11:00:00 PM	K103	23
54	1.2	44.8	24	12dec2006	12:00:00 AM	K103	0
11.6	.2	88.2	4	12dec2006	1:00:00 AM	K103	1
0	0	100	0	12dec2006	2:00:00 AM	K103	2
0	.1	99.9	3	12dec2006	3:00:00 AM	K103	3
34.9	.4	64.7	8	12dec2006	4:00:00 AM	K103	4
18.3	.1	81.6	3	12dec2006	5:00:00 AM	K103	5
13.1	.2	86.7	4	12dec2006	6:00:00 AM	K103	6
56.9	10.5	32.7	281	12dec2006	7:00:00 AM	K103	7
17.9	82.1	0	2346	12dec2006	8:00:00 AM	K103	8
32.4	67.6	0	1869	12dec2006	9:00:00 AM	K103	9
15.8	84.2	0	2301	12dec2006	10:00:00 AM	K103	10
32.6	67.4	0	1878	12dec2006	11:00:00 AM	K103	11
54	40.6	5.4	1111	12dec2006	12:00:00 PM	K103	12
78.1	4.1	17.8	89	12dec2006	1:00:00 PM	K103	13
66.7	33.3	0	839	12dec2006	2:00:00 PM	K103	14
67.9	32.1	0	783	12dec2006	3:00:00 PM	K103	15
54.2	45.8	0	1194	12dec2006	4:00:00 PM	K103	16
61.3	38.7	0	997	12dec2006	5:00:00 PM	K103	17
75.4	24.6	0	609	12dec2006	6:00:00 PM	K103	18
50.7	49.3	0	1378	12dec2006	7:00:00 PM	K103	19
71.1	20.5	8.4	622	12dec2006	8:00:00 PM	K103	20
22	.5	77.5	10	12dec2006	9:00:00 PM	K103	21
21.3	1.1	77.6	19	12dec2006	10:00:00 PM	K103	22
20.3	.3	79.3	8	12dec2006	11:00:00 PM	K103	23
30.4	.5	69.2	8	13dec2006	12:00:00 AM	K103	0
0	.1	99.8	2	13dec2006	1:00:00 AM	K103	1
9.1	.8	90.1	12	13dec2006	2:00:00 AM	K103	2
75.1	1.4	23.4	26	13dec2006	3:00:00 AM	K103	3
2.7	.1	97.3	1	13dec2006	4:00:00 AM	K103	4
30.2	3.2	66.7	14	13dec2006	5:00:00 AM	K103	5
0	.2	99.8	6	13dec2006	6:00:00 AM	K103	6
45.3	9.8	44.8	267	13dec2006	7:00:00 AM	K103	7
19.9	80.1	0	2279	13dec2006	8:00:00 AM	K103	8
23.1	76.9	0	2115	13dec2006	9:00:00 AM	K103	9
14	86	0	2380	13dec2006	10:00:00 AM	K103	10
21.5	78.5	0	2168	13dec2006	11:00:00 AM	K103	11
74.9	25.1	0	726	13dec2006	12:00:00 PM	K103	12
65.9	34.1	0	857	13dec2006	1:00:00 PM	K103	13
77	23	0	532	13dec2006	2:00:00 PM	K103	14
67.3	32.7	0	806	13dec2006	3:00:00 PM	K103	15
76.9	23.1	0	577	13dec2006	4:00:00 PM	K103	16
55.1	44.9	0	1200	13dec2006	5:00:00 PM	K103	17
73.1	26.9	0	650	13dec2006	6:00:00 PM	K103	18
38.4	61.6	0	1644	13dec2006	7:00:00 PM	K103	19
36.5	46.6	16.9	1344	13dec2006	8:00:00 PM	K103	20
15.3	1.3	83.4	17	13dec2006	9:00:00 PM	K103	21
28.6	.6	70.8	12	13dec2006	10:00:00 PM	K103	22
39.3	.8	59.9	16	13dec2006	11:00:00 PM	K103	23
8.8	.2	90.9	5	14dec2006	12:00:00 AM	K103	0
0	.3	99.7	7	14dec2006	1:00:00 AM	K103	1
26.5	.5	73	13	14dec2006	2:00:00 AM	K103	2
51.5	.9	47.6	17	14dec2006	3:00:00 AM	K103	3
71.7	1.4	26.9	19	14dec2006	4:00:00 AM	K103	4
0	.2	99.8	5	14dec2006	5:00:00 AM	K103	5
49.2	.7	50.1	12	14dec2006	6:00:00 AM	K103	6
33.9	44.8	21.4	1320	14dec2006	7:00:00 AM	K103	7
23.5	76.5	0	2116	14dec2006	8:00:00 AM	K103	8
30.5	69.5	0	1928	14dec2006	9:00:00 AM	K103	9
13	87	0	2463	14dec2006	10:00:00 AM	K103	10
14.5	85.5	0	2406	14dec2006	11:00:00 AM	K103	11
71	29	0	753	14dec2006	12:00:00 PM	K103	12
55.7	44.3	0	1286	14dec2006	1:00:00 PM	K103	13
80.2	19.8	0	518	14dec2006	2:00:00 PM	K103	14
78.6	21.4	0	502	14dec2006	3:00:00 PM	K103	15
64.6	35.4	0	921	14dec2006	4:00:00 PM	K103	16
58.3	41.7	0	1045	14dec2006	5:00:00 PM	K103	17
55.3	44.7	0	1140	14dec2006	6:00:00 PM	K103	18
52.1	47.9	0	1376	14dec2006	7:00:00 PM	K103	19
72.6	26	1.4	751	14dec2006	8:00:00 PM	K103	20
10.3	.3	89.4	6	14dec2006	9:00:00 PM	K103	21
12.3	.3	87.3	8	14dec2006	10:00:00 PM	K103	22
0	.1	99.8	3	14dec2006	11:00:00 PM	K103	23
22.8	.3	76.9	4	15dec2006	12:00:00 AM	K103	0
20	.5	79.5	12	15dec2006	1:00:00 AM	K103	1
16.9	.4	82.7	9	15dec2006	2:00:00 AM	K103	2
14.2	.3	85.5	4	15dec2006	3:00:00 AM	K103	3
15.4	.4	84.2	6	15dec2006	4:00:00 AM	K103	4
7.9	.1	92	4	15dec2006	5:00:00 AM	K103	5
40	.7	59.3	13	15dec2006	6:00:00 AM	K103	6
46.4	53.6	0	1577	15dec2006	7:00:00 AM	K103	7
20.2	79.8	0	2173	15dec2006	8:00:00 AM	K103	8
25.6	74.4	0	2023	15dec2006	9:00:00 AM	K103	9
21.6	78.4	0	2141	15dec2006	10:00:00 AM	K103	10
61.5	38.5	0	1010	15dec2006	11:00:00 AM	K103	11
67.4	32.6	0	914	15dec2006	12:00:00 PM	K103	12
71.1	27.5	1.4	791	15dec2006	1:00:00 PM	K103	13
55.1	12.3	32.6	302	15dec2006	2:00:00 PM	K103	14
53.9	23.5	22.6	529	01dec2006	7:00:00 PM	K104	19
71.5	2.2	26.3	29	01dec2006	8:00:00 PM	K104	20
0	.1	99.9	2	01dec2006	9:00:00 PM	K104	21
13.5	.2	86.4	4	01dec2006	10:00:00 PM	K104	22
0	0	100	0	01dec2006	11:00:00 PM	K104	23
14.3	.4	85.4	9	02dec2006	12:00:00 AM	K104	0
16.3	.3	83.4	6	02dec2006	1:00:00 AM	K104	1
42.5	.4	57.1	3	02dec2006	2:00:00 AM	K104	2
8.2	.7	91.1	19	02dec2006	3:00:00 AM	K104	3
45.9	.6	53.5	9	02dec2006	4:00:00 AM	K104	4
13.3	.4	86.2	10	02dec2006	5:00:00 AM	K104	5
14.4	14.4	71.2	409	02dec2006	6:00:00 AM	K104	6
31.8	68.2	0	2006	02dec2006	7:00:00 AM	K104	7
6.1	14.7	79.2	409	02dec2006	8:00:00 AM	K104	8
0	0	100	0	02dec2006	9:00:00 AM	K104	9
0	0	100	0	02dec2006	10:00:00 AM	K104	10
0	0	100	0	02dec2006	11:00:00 AM	K104	11
13.2	9.1	77.7	134	02dec2006	12:00:00 PM	K104	12
14.9	12.3	72.8	182	02dec2006	1:00:00 PM	K104	13
.3	1.6	98.1	51	02dec2006	2:00:00 PM	K104	14
.2	1.3	98.5	42	02dec2006	3:00:00 PM	K104	15
.3	1.9	97.8	57	02dec2006	4:00:00 PM	K104	16
.2	1.5	98.2	49	02dec2006	5:00:00 PM	K104	17
.4	2.5	97.1	71	02dec2006	6:00:00 PM	K104	18
.5	2.9	96.5	84	02dec2006	7:00:00 PM	K104	19
0	.3	99.7	7	02dec2006	8:00:00 PM	K104	20
.7	.2	99.1	6	02dec2006	9:00:00 PM	K104	21
36.8	.2	63	5	02dec2006	10:00:00 PM	K104	22
.6	.1	99.3	1	02dec2006	11:00:00 PM	K104	23
12.9	.5	86.7	5	03dec2006	12:00:00 AM	K104	0
2.9	.4	96.7	9	03dec2006	1:00:00 AM	K104	1
.9	.3	98.8	7	03dec2006	2:00:00 AM	K104	2
.1	.3	99.6	7	03dec2006	3:00:00 AM	K104	3
0	.1	99.9	2	03dec2006	4:00:00 AM	K104	4
0	.3	99.6	8	03dec2006	5:00:00 AM	K104	5
0	.1	99.9	2	03dec2006	6:00:00 AM	K104	6
0	.3	99.7	7	03dec2006	7:00:00 AM	K104	7
.5	9.4	90	287	03dec2006	8:00:00 AM	K104	8
1.5	24.2	74.2	724	03dec2006	9:00:00 AM	K104	9
.2	1.5	98.3	42	03dec2006	10:00:00 AM	K104	10
.3	1.9	97.9	54	03dec2006	11:00:00 AM	K104	11
.3	2.1	97.6	62	03dec2006	12:00:00 PM	K104	12
.2	1.1	98.7	32	03dec2006	1:00:00 PM	K104	13
.3	1.9	97.8	53	03dec2006	2:00:00 PM	K104	14
.1	1	98.9	27	03dec2006	3:00:00 PM	K104	15
.3	2.9	96.8	88	03dec2006	4:00:00 PM	K104	16
.6	3.5	95.8	95	03dec2006	5:00:00 PM	K104	17
.5	4	95.5	114	03dec2006	6:00:00 PM	K104	18
.6	4.6	94.8	122	03dec2006	7:00:00 PM	K104	19
.1	.2	99.7	3	03dec2006	8:00:00 PM	K104	20
0	.1	99.9	4	03dec2006	9:00:00 PM	K104	21
0	.2	99.8	4	03dec2006	10:00:00 PM	K104	22
3.3	1.1	95.6	7	03dec2006	11:00:00 PM	K104	23
0	.2	99.7	9	04dec2006	12:00:00 AM	K104	0
0	.5	99.5	13	04dec2006	1:00:00 AM	K104	1
0	.1	99.9	2	04dec2006	2:00:00 AM	K104	2
.1	.6	99.3	16	04dec2006	3:00:00 AM	K104	3
0	.2	99.8	5	04dec2006	4:00:00 AM	K104	4
0	.1	99.9	2	04dec2006	5:00:00 AM	K104	5
.2	1.1	98.7	28	04dec2006	6:00:00 AM	K104	6
1.6	27.4	71	779	04dec2006	7:00:00 AM	K104	7
2.7	38.7	58.6	1098	04dec2006	8:00:00 AM	K104	8
3	31.8	65.2	896	04dec2006	9:00:00 AM	K104	9
2.2	20	77.8	544	04dec2006	10:00:00 AM	K104	10
2.3	17.5	80.2	465	04dec2006	11:00:00 AM	K104	11
1.5	22.5	76	651	04dec2006	12:00:00 PM	K104	12
.3	4.8	94.9	137	04dec2006	1:00:00 PM	K104	13
.2	1.6	98.2	48	04dec2006	2:00:00 PM	K104	14
.2	1.4	98.3	43	04dec2006	3:00:00 PM	K104	15
.3	2.1	97.6	60	04dec2006	4:00:00 PM	K104	16
41	14.6	44.4	294	04dec2006	5:00:00 PM	K104	17
65.9	34.1	0	835	04dec2006	6:00:00 PM	K104	18
72.1	27.9	0	640	04dec2006	7:00:00 PM	K104	19
84.3	4.5	11.2	86	04dec2006	8:00:00 PM	K104	20
20.3	.5	79.3	8	04dec2006	9:00:00 PM	K104	21
8.9	.2	90.9	5	04dec2006	10:00:00 PM	K104	22
62.1	1.1	36.8	19	04dec2006	11:00:00 PM	K104	23
44.9	1.1	54	26	05dec2006	12:00:00 AM	K104	0
23	.5	76.5	9	05dec2006	1:00:00 AM	K104	1
75.7	1.4	22.9	30	05dec2006	2:00:00 AM	K104	2
22.2	.8	77	19	05dec2006	3:00:00 AM	K104	3
22.8	.6	76.7	12	05dec2006	4:00:00 AM	K104	4
25.8	.5	73.7	9	05dec2006	5:00:00 AM	K104	5
45.8	36.9	17.4	1073	05dec2006	6:00:00 AM	K104	6
57.6	42.4	0	1176	05dec2006	7:00:00 AM	K104	7
14.5	85.5	0	2416	05dec2006	8:00:00 AM	K104	8
24.8	75.2	0	2158	05dec2006	9:00:00 AM	K104	9
23.3	76.7	0	2200	05dec2006	10:00:00 AM	K104	10
36.7	63.3	0	1827	05dec2006	11:00:00 AM	K104	11
74.3	25.7	0	717	05dec2006	12:00:00 PM	K104	12
95.6	4.4	0	78	05dec2006	1:00:00 PM	K104	13
83.4	16.6	0	399	05dec2006	2:00:00 PM	K104	14
51	49	0	1282	05dec2006	3:00:00 PM	K104	15
39.5	60.5	0	1670	05dec2006	4:00:00 PM	K104	16
69	31	0	753	05dec2006	5:00:00 PM	K104	17
76.6	23.4	0	554	05dec2006	6:00:00 PM	K104	18
73.6	26.4	0	696	05dec2006	7:00:00 PM	K104	19
65.3	2.8	32	55	05dec2006	8:00:00 PM	K104	20
15.5	.3	84.3	5	05dec2006	9:00:00 PM	K104	21
0	.2	99.8	6	05dec2006	10:00:00 PM	K104	22
40.6	.9	58.5	16	05dec2006	11:00:00 PM	K104	23
51.1	1.5	47.4	31	06dec2006	12:00:00 AM	K104	0
0	.2	99.8	4	06dec2006	1:00:00 AM	K104	1
11	.3	88.7	9	06dec2006	2:00:00 AM	K104	2
12.1	.3	87.6	7	06dec2006	3:00:00 AM	K104	3
73.1	1.5	25.4	29	06dec2006	4:00:00 AM	K104	4
16.6	.4	83	9	06dec2006	5:00:00 AM	K104	5
39.8	3.2	57.1	78	06dec2006	6:00:00 AM	K104	6
38.3	61.7	0	1834	06dec2006	7:00:00 AM	K104	7
21.1	78.9	0	2235	06dec2006	8:00:00 AM	K104	8
27.5	72.5	0	2081	06dec2006	9:00:00 AM	K104	9
29.9	70.1	0	2007	06dec2006	10:00:00 AM	K104	10
57.8	42.2	0	1215	06dec2006	11:00:00 AM	K104	11
96.9	3.1	0	46	06dec2006	12:00:00 PM	K104	12
44.8	2	53.3	39	06dec2006	1:00:00 PM	K104	13
60.7	39.3	0	1030	06dec2006	2:00:00 PM	K104	14
64.1	35.9	0	916	06dec2006	3:00:00 PM	K104	15
76.2	23.8	0	605	06dec2006	4:00:00 PM	K104	16
77.3	22.7	0	552	06dec2006	5:00:00 PM	K104	17
60.5	39.5	0	1025	06dec2006	6:00:00 PM	K104	18
75	25	0	660	06dec2006	7:00:00 PM	K104	19
54.7	1.6	43.7	29	06dec2006	8:00:00 PM	K104	20
11.1	.4	88.6	7	06dec2006	9:00:00 PM	K104	21
20.7	.7	78.7	14	06dec2006	10:00:00 PM	K104	22
5.1	.5	94.4	12	06dec2006	11:00:00 PM	K104	23
65.9	1.2	32.9	23	07dec2006	12:00:00 AM	K104	0
9	.3	90.7	8	07dec2006	1:00:00 AM	K104	1
19	.6	80.4	14	07dec2006	2:00:00 AM	K104	2
22	1.1	76.9	17	07dec2006	3:00:00 AM	K104	3
8.9	.4	90.8	9	07dec2006	4:00:00 AM	K104	4
26.1	.6	73.2	13	07dec2006	5:00:00 AM	K104	5
66.3	4.3	29.4	106	07dec2006	6:00:00 AM	K104	6
38.1	61.9	0	1756	07dec2006	7:00:00 AM	K104	7
20.8	79.2	0	2227	07dec2006	8:00:00 AM	K104	8
19.4	80.6	0	2308	07dec2006	9:00:00 AM	K104	9
13.3	86.7	0	2496	07dec2006	10:00:00 AM	K104	10
31	69	0	1901	07dec2006	11:00:00 AM	K104	11
36	64	0	1849	07dec2006	12:00:00 PM	K104	12
83.2	10.7	6.2	208	07dec2006	1:00:00 PM	K104	13
59.3	29.7	11	739	07dec2006	2:00:00 PM	K104	14
69.3	30.7	0	753	07dec2006	3:00:00 PM	K104	15
69.1	30.9	0	787	07dec2006	4:00:00 PM	K104	16
78.7	21.3	0	500	07dec2006	5:00:00 PM	K104	17
63.6	36.4	0	923	07dec2006	6:00:00 PM	K104	18
65.1	34.9	0	869	07dec2006	7:00:00 PM	K104	19
82.1	1.8	16.1	35	07dec2006	8:00:00 PM	K104	20
16.6	.3	83.1	8	07dec2006	9:00:00 PM	K104	21
69.2	1.2	29.6	26	07dec2006	10:00:00 PM	K104	22
16.1	.6	83.3	13	07dec2006	11:00:00 PM	K104	23
49	.9	50.2	19	08dec2006	12:00:00 AM	K104	0
45.8	.7	53.6	14	08dec2006	1:00:00 AM	K104	1
21.1	1	77.9	23	08dec2006	2:00:00 AM	K104	2
35.8	.6	63.6	13	08dec2006	3:00:00 AM	K104	3
16.2	.3	83.5	7	08dec2006	4:00:00 AM	K104	4
38.4	1.1	60.5	23	08dec2006	5:00:00 AM	K104	5
65	5.2	29.7	127	08dec2006	6:00:00 AM	K104	6
26.6	73.4	0	2222	08dec2006	7:00:00 AM	K104	7
50.2	49.8	0	1425	08dec2006	8:00:00 AM	K104	8
42	58	0	1658	08dec2006	9:00:00 AM	K104	9
84.4	15.6	0	311	08dec2006	10:00:00 AM	K104	10
81.9	10	8.1	195	08dec2006	11:00:00 AM	K104	11
80.7	13.1	6.2	313	08dec2006	12:00:00 PM	K104	12
70.8	6.2	23	107	09dec2006	9:00:00 PM	K104	21
0	.1	99.9	3	09dec2006	10:00:00 PM	K104	22
29.9	.8	69.4	18	09dec2006	11:00:00 PM	K104	23
2	.2	97.8	5	10dec2006	12:00:00 AM	K104	0
0	.2	99.8	6	10dec2006	1:00:00 AM	K104	1
56.9	29.9	13.2	806	10dec2006	2:00:00 AM	K104	2
79	21	0	572	10dec2006	3:00:00 AM	K104	3
56.6	6	37.4	154	10dec2006	4:00:00 AM	K104	4
11.7	1.2	87.1	29	10dec2006	5:00:00 AM	K104	5
15.9	1.5	82.6	40	10dec2006	6:00:00 AM	K104	6
34.7	41.9	23.4	1209	10dec2006	7:00:00 AM	K104	7
31	69	0	1875	10dec2006	8:00:00 AM	K104	8
31.9	68.1	0	1816	10dec2006	9:00:00 AM	K104	9
43.9	56.1	0	1519	10dec2006	10:00:00 AM	K104	10
29	71	0	1891	10dec2006	11:00:00 AM	K104	11
51.2	48.8	0	1351	10dec2006	12:00:00 PM	K104	12
39.1	44.3	16.6	1306	10dec2006	1:00:00 PM	K104	13
58.2	27.3	14.6	752	10dec2006	2:00:00 PM	K104	14
54.9	45.1	0	1264	10dec2006	3:00:00 PM	K104	15
79	21	0	555	10dec2006	4:00:00 PM	K104	16
78.7	21.3	0	568	10dec2006	5:00:00 PM	K104	17
72	28	0	752	10dec2006	6:00:00 PM	K104	18
62.7	37.3	0	1036	10dec2006	7:00:00 PM	K104	19
67.7	32.3	0	925	10dec2006	8:00:00 PM	K104	20
21.1	.7	78.2	17	10dec2006	9:00:00 PM	K104	21
34.4	.9	64.7	16	10dec2006	10:00:00 PM	K104	22
35	.6	64.3	10	10dec2006	11:00:00 PM	K104	23
66	1.4	32.6	27	11dec2006	12:00:00 AM	K104	0
.1	.3	99.7	5	11dec2006	1:00:00 AM	K104	1
15.7	.7	83.6	17	11dec2006	2:00:00 AM	K104	2
58.2	1.5	40.3	33	11dec2006	3:00:00 AM	K104	3
0	.2	99.8	6	11dec2006	4:00:00 AM	K104	4
0	.3	99.7	8	11dec2006	5:00:00 AM	K104	5
44.4	1.8	53.8	45	11dec2006	6:00:00 AM	K104	6
46.6	53.4	0	1511	11dec2006	7:00:00 AM	K104	7
30.9	69.1	0	1841	11dec2006	8:00:00 AM	K104	8
24.4	75.6	0	2023	11dec2006	9:00:00 AM	K104	9
46.1	53.9	0	1449	11dec2006	10:00:00 AM	K104	10
32	68	0	1864	11dec2006	11:00:00 AM	K104	11
38.6	61.4	0	1693	11dec2006	12:00:00 PM	K104	12
18.8	4.3	76.9	109	11dec2006	1:00:00 PM	K104	13
23.7	31.6	44.7	887	11dec2006	2:00:00 PM	K104	14
72.5	27.5	0	746	11dec2006	3:00:00 PM	K104	15
63.2	36.8	0	1002	11dec2006	4:00:00 PM	K104	16
68.6	31.4	0	852	11dec2006	5:00:00 PM	K104	17
59.8	26.7	13.5	737	11dec2006	6:00:00 PM	K104	18
33.1	1.1	65.8	21	11dec2006	7:00:00 PM	K104	19
44.7	2	53.3	48	11dec2006	8:00:00 PM	K104	20
.1	.4	99.6	8	11dec2006	9:00:00 PM	K104	21
14.5	.7	84.8	15	11dec2006	10:00:00 PM	K104	22
45.9	1.4	52.6	32	11dec2006	11:00:00 PM	K104	23
16.9	1.4	81.7	27	12dec2006	12:00:00 AM	K104	0
0	.2	99.8	3	12dec2006	1:00:00 AM	K104	1
18.4	.8	80.8	15	12dec2006	2:00:00 AM	K104	2
13.6	.6	85.8	13	12dec2006	3:00:00 AM	K104	3
23.8	1.2	75	26	12dec2006	4:00:00 AM	K104	4
8.4	.6	91	13	12dec2006	5:00:00 AM	K104	5
50.5	2	47.5	41	12dec2006	6:00:00 AM	K104	6
67.7	32.3	0	910	12dec2006	7:00:00 AM	K104	7
31.1	68.9	0	1851	12dec2006	8:00:00 AM	K104	8
29.3	70.7	0	1913	12dec2006	9:00:00 AM	K104	9
27.1	72.9	0	1971	12dec2006	10:00:00 AM	K104	10
31.8	68.2	0	1869	12dec2006	11:00:00 AM	K104	11
38.1	47.8	14	1302	12dec2006	12:00:00 PM	K104	12
.1	.8	99	23	12dec2006	1:00:00 PM	K104	13
72.5	19.6	7.8	527	12dec2006	2:00:00 PM	K104	14
71.7	28.3	0	771	12dec2006	3:00:00 PM	K104	15
70.6	29.4	0	814	12dec2006	4:00:00 PM	K104	16
55.3	44.7	0	1260	12dec2006	5:00:00 PM	K104	17
48	52	0	1454	12dec2006	6:00:00 PM	K104	18
87.8	6.4	5.8	149	12dec2006	7:00:00 PM	K104	19
41.4	1.8	56.8	37	12dec2006	8:00:00 PM	K104	20
37	9.9	53.1	283	12dec2006	9:00:00 PM	K104	21
57.3	14.2	28.6	411	12dec2006	10:00:00 PM	K104	22
0	.1	99.9	3	12dec2006	11:00:00 PM	K104	23
14.6	.6	84.7	17	13dec2006	12:00:00 AM	K104	0
6.2	1	92.8	22	13dec2006	1:00:00 AM	K104	1
5.2	.5	94.3	11	13dec2006	2:00:00 AM	K104	2
48.3	1.3	50.4	27	13dec2006	3:00:00 AM	K104	3
27.9	.7	71.4	13	13dec2006	4:00:00 AM	K104	4
16.4	.6	83	17	13dec2006	5:00:00 AM	K104	5
9.1	3.6	87.4	100	13dec2006	6:00:00 AM	K104	6
49.6	50.4	0	1406	13dec2006	7:00:00 AM	K104	7
45.3	54.7	0	1449	13dec2006	8:00:00 AM	K104	8
41.6	58.4	0	1563	13dec2006	9:00:00 AM	K104	9
36.3	63.7	0	1716	13dec2006	10:00:00 AM	K104	10
43.2	56.8	0	1531	13dec2006	11:00:00 AM	K104	11
24.1	18.9	57	527	13dec2006	12:00:00 PM	K104	12
24.5	.8	74.7	18	13dec2006	1:00:00 PM	K104	13
31	36.3	32.7	1017	13dec2006	2:00:00 PM	K104	14
73.5	26.5	0	730	13dec2006	3:00:00 PM	K104	15
57.1	42.9	0	1202	13dec2006	4:00:00 PM	K104	16
56.9	43.1	0	1212	13dec2006	5:00:00 PM	K104	17
52.2	47.8	0	1352	13dec2006	6:00:00 PM	K104	18
94.4	4.7	.8	105	13dec2006	7:00:00 PM	K104	19
21.7	.5	77.8	12	13dec2006	8:00:00 PM	K104	20
32.7	1.1	66.2	22	13dec2006	9:00:00 PM	K104	21
35.2	1.2	63.7	24	13dec2006	10:00:00 PM	K104	22
33.9	.7	65.4	18	13dec2006	11:00:00 PM	K104	23
18.6	1.2	80.2	25	14dec2006	12:00:00 AM	K104	0
13.3	.5	86.2	11	14dec2006	1:00:00 AM	K104	1
66.5	1.5	32	33	14dec2006	2:00:00 AM	K104	2
39	1.2	59.8	22	14dec2006	3:00:00 AM	K104	3
98.6	1.3	.1	14	14dec2006	4:00:00 AM	K104	4
.1	.4	99.5	11	14dec2006	5:00:00 AM	K104	5
33.4	55.9	10.7	1680	14dec2006	6:00:00 AM	K104	6
41.9	58.1	0	1736	14dec2006	7:00:00 AM	K104	7
32	68	0	1813	14dec2006	8:00:00 AM	K104	8
28.7	71.3	0	1928	14dec2006	9:00:00 AM	K104	9
22.4	77.6	0	2112	14dec2006	10:00:00 AM	K104	10
41.4	58.6	0	1625	14dec2006	11:00:00 AM	K104	11
39.8	60.2	0	1609	14dec2006	12:00:00 PM	K104	12
42.5	57.5	0	1501	14dec2006	1:00:00 PM	K104	13
19.8	80.2	0	2294	14dec2006	2:00:00 PM	K104	14
47.5	42.4	10.1	1237	14dec2006	3:00:00 PM	K104	15
39.5	60.5	0	1735	14dec2006	4:00:00 PM	K104	16
74.3	25.7	0	717	14dec2006	5:00:00 PM	K104	17
68.2	31.8	0	895	14dec2006	6:00:00 PM	K104	18
46.6	53.4	0	1489	14dec2006	7:00:00 PM	K104	19
75.6	7.8	16.6	199	14dec2006	8:00:00 PM	K104	20
43.3	1.3	55.3	25	14dec2006	9:00:00 PM	K104	21
33.7	1	65.2	16	14dec2006	10:00:00 PM	K104	22
64.9	2.2	32.9	43	14dec2006	11:00:00 PM	K104	23
34.6	1.6	63.7	40	15dec2006	12:00:00 AM	K104	0
0	.2	99.8	4	15dec2006	1:00:00 AM	K104	1
14.2	.7	85.1	16	15dec2006	2:00:00 AM	K104	2
62.8	2.1	35.1	38	15dec2006	3:00:00 AM	K104	3
11.5	.5	87.9	13	15dec2006	4:00:00 AM	K104	4
42.4	44.3	13.3	1320	15dec2006	5:00:00 AM	K104	5
25	75	0	2270	15dec2006	6:00:00 AM	K104	6
36.2	63.8	0	1717	15dec2006	7:00:00 AM	K104	7
38.6	61.4	0	1636	15dec2006	8:00:00 AM	K104	8
47.3	52.7	0	1391	15dec2006	9:00:00 AM	K104	9
35.6	64.4	0	1678	15dec2006	10:00:00 AM	K104	10
47	38.1	14.9	1012	15dec2006	11:00:00 AM	K104	11
30.1	69.9	0	1834	15dec2006	12:00:00 PM	K104	12
55.1	44.9	0	1273	15dec2006	1:00:00 PM	K104	13
27.3	72.7	0	2243	15dec2006	2:00:00 PM	K104	14
29.5	37.6	32.9	1047	02dec2006	9:00:00 AM	K109	9
65.9	34.1	0	945	02dec2006	10:00:00 AM	K109	10
36.8	7.6	55.6	186	02dec2006	11:00:00 AM	K109	11
58.2	7.7	34.1	176	02dec2006	12:00:00 PM	K109	12
61.3	38.7	0	1010	02dec2006	1:00:00 PM	K109	13
77.2	22.8	0	557	02dec2006	2:00:00 PM	K109	14
36.2	63.8	0	1770	02dec2006	3:00:00 PM	K109	15
70.8	29.2	0	759	02dec2006	4:00:00 PM	K109	16
41.2	55.3	3.5	1577	02dec2006	5:00:00 PM	K109	17
61	39	0	1057	02dec2006	6:00:00 PM	K109	18
85.1	14.9	0	363	02dec2006	7:00:00 PM	K109	19
37.4	2.6	60	51	02dec2006	8:00:00 PM	K109	20
27.9	2.6	69.4	56	02dec2006	9:00:00 PM	K109	21
22.6	1.8	75.5	38	02dec2006	10:00:00 PM	K109	22
9.9	1	89	15	02dec2006	11:00:00 PM	K109	23
31.1	1.7	67.2	30	03dec2006	12:00:00 AM	K109	0
.4	.4	99.3	3	03dec2006	1:00:00 AM	K109	1
18.6	1.4	80	31	03dec2006	2:00:00 AM	K109	2
.1	.3	99.6	5	03dec2006	3:00:00 AM	K109	3
17.9	.8	81.3	11	03dec2006	4:00:00 AM	K109	4
2.6	.4	97	10	03dec2006	5:00:00 AM	K109	5
35.2	64.8	0	1895	03dec2006	6:00:00 AM	K109	6
18	82	0	2305	03dec2006	7:00:00 AM	K109	7
16.4	83.6	0	2368	03dec2006	8:00:00 AM	K109	8
44.6	55.4	0	1462	03dec2006	9:00:00 AM	K109	9
43.6	56.4	0	1509	03dec2006	10:00:00 AM	K109	10
35.2	64.8	0	1762	03dec2006	11:00:00 AM	K109	11
47.3	52.7	0	1573	03dec2006	12:00:00 PM	K109	12
68.9	23.4	7.7	600	03dec2006	1:00:00 PM	K109	13
66.2	33.8	0	920	03dec2006	2:00:00 PM	K109	14
69.5	30.5	0	858	03dec2006	3:00:00 PM	K109	15
79.4	18.4	2.2	474	03dec2006	4:00:00 PM	K109	16
71.3	28.7	0	738	03dec2006	5:00:00 PM	K109	17
45.4	54.6	0	1567	03dec2006	6:00:00 PM	K109	18
58.3	36.1	5.7	1020	03dec2006	7:00:00 PM	K109	19
73.7	4.8	21.6	90	03dec2006	8:00:00 PM	K109	20
35.5	2.2	62.3	41	03dec2006	9:00:00 PM	K109	21
28	2	70	34	03dec2006	10:00:00 PM	K109	22
25.5	3.4	71	72	03dec2006	11:00:00 PM	K109	23
.1	.5	99.5	13	04dec2006	12:00:00 AM	K109	0
10	.8	89.2	12	04dec2006	1:00:00 AM	K109	1
.1	.4	99.4	9	04dec2006	2:00:00 AM	K109	2
39	2.3	58.7	37	04dec2006	3:00:00 AM	K109	3
.9	1	98.1	20	04dec2006	4:00:00 AM	K109	4
67.7	2.5	29.8	53	04dec2006	5:00:00 AM	K109	5
49.4	50.6	0	1413	04dec2006	6:00:00 AM	K109	6
18.4	81.6	0	2274	04dec2006	7:00:00 AM	K109	7
17.7	82.3	0	2292	04dec2006	8:00:00 AM	K109	8
17.2	82.8	0	2313	04dec2006	9:00:00 AM	K109	9
24.8	75.2	0	2128	04dec2006	10:00:00 AM	K109	10
51.5	44.3	4.2	1256	04dec2006	11:00:00 AM	K109	11
53.6	46.4	0	1378	04dec2006	12:00:00 PM	K109	12
41.8	46.1	12	1384	04dec2006	1:00:00 PM	K109	13
70.2	17.6	12.2	479	04dec2006	2:00:00 PM	K109	14
45.1	45.4	9.5	1335	04dec2006	3:00:00 PM	K109	15
78.9	21.1	0	539	04dec2006	4:00:00 PM	K109	16
75	15.4	9.6	375	04dec2006	5:00:00 PM	K109	17
51.4	47.6	.9	1367	04dec2006	6:00:00 PM	K109	18
52.3	47.7	0	1371	04dec2006	7:00:00 PM	K109	19
60.6	4.1	35.3	71	04dec2006	8:00:00 PM	K109	20
20.9	.8	78.3	10	04dec2006	9:00:00 PM	K109	21
50.2	3.2	46.6	48	04dec2006	10:00:00 PM	K109	22
.1	.5	99.4	9	04dec2006	11:00:00 PM	K109	23
28.5	2.2	69.3	31	05dec2006	12:00:00 AM	K109	0
50.2	4	45.8	63	05dec2006	1:00:00 AM	K109	1
12	1.1	86.8	18	05dec2006	2:00:00 AM	K109	2
.1	.2	99.7	3	05dec2006	3:00:00 AM	K109	3
27.9	1.1	71	15	05dec2006	4:00:00 AM	K109	4
14.8	1.8	83.5	36	05dec2006	5:00:00 AM	K109	5
33.1	66.9	0	2098	05dec2006	6:00:00 AM	K109	6
33	67	0	1931	05dec2006	7:00:00 AM	K109	7
18.6	81.4	0	2258	05dec2006	8:00:00 AM	K109	8
17	83	0	2319	05dec2006	9:00:00 AM	K109	9
42.6	57.4	0	1546	05dec2006	10:00:00 AM	K109	10
42.8	57.2	0	1740	05dec2006	11:00:00 AM	K109	11
45.2	54.8	0	1617	05dec2006	12:00:00 PM	K109	12
58.7	41.3	0	1196	05dec2006	1:00:00 PM	K109	13
60	37.5	2.5	1023	05dec2006	2:00:00 PM	K109	14
37.6	62.4	0	1760	05dec2006	3:00:00 PM	K109	15
59.8	23.7	16.5	571	05dec2006	4:00:00 PM	K109	16
45.8	53	1.2	1484	05dec2006	5:00:00 PM	K109	17
62.2	26.1	11.7	682	05dec2006	6:00:00 PM	K109	18
74.1	8.5	17.4	170	05dec2006	7:00:00 PM	K109	19
18.1	1.4	80.4	17	05dec2006	8:00:00 PM	K109	20
.1	.3	99.6	4	05dec2006	9:00:00 PM	K109	21
6	1	93	18	05dec2006	10:00:00 PM	K109	22
18.5	2.5	79	36	05dec2006	11:00:00 PM	K109	23
.1	.4	99.5	7	06dec2006	12:00:00 AM	K109	0
26.8	2.6	70.6	37	06dec2006	1:00:00 AM	K109	1
0	.2	99.8	6	06dec2006	2:00:00 AM	K109	2
1.1	.4	98.6	8	06dec2006	3:00:00 AM	K109	3
5.4	.6	94	12	06dec2006	4:00:00 AM	K109	4
63.9	4.1	32	57	06dec2006	5:00:00 AM	K109	5
55.6	44.4	0	1334	06dec2006	6:00:00 AM	K109	6
41.2	58.8	0	1836	06dec2006	7:00:00 AM	K109	7
17.6	82.4	0	2274	06dec2006	8:00:00 AM	K109	8
21.8	78.2	0	2083	06dec2006	9:00:00 AM	K109	9
26.3	73.7	0	1973	06dec2006	10:00:00 AM	K109	10
57.4	42.6	0	1131	06dec2006	11:00:00 AM	K109	11
28.9	63.2	7.8	1916	06dec2006	12:00:00 PM	K109	12
51.7	43.2	5.1	1200	06dec2006	1:00:00 PM	K109	13
53.6	36.2	10.1	939	06dec2006	2:00:00 PM	K109	14
28.7	38.2	33.1	1114	06dec2006	3:00:00 PM	K109	15
67.8	14.8	17.4	345	06dec2006	4:00:00 PM	K109	16
64.4	35.6	0	879	06dec2006	5:00:00 PM	K109	17
58	42	0	1082	06dec2006	6:00:00 PM	K109	18
26.9	69.8	3.3	2070	06dec2006	7:00:00 PM	K109	19
18.2	10.5	71.2	284	06dec2006	8:00:00 PM	K109	20
13.7	1.7	84.6	22	06dec2006	9:00:00 PM	K109	21
7	1.9	91.1	25	06dec2006	10:00:00 PM	K109	22
79.6	5.4	15	63	06dec2006	11:00:00 PM	K109	23
10	1.7	88.3	20	07dec2006	12:00:00 AM	K109	0
0	.1	99.9	1	07dec2006	1:00:00 AM	K109	1
46	4.3	49.8	38	07dec2006	2:00:00 AM	K109	2
16.7	2.1	81.2	37	07dec2006	3:00:00 AM	K109	3
4.9	.7	94.5	14	07dec2006	4:00:00 AM	K109	4
37.7	2	60.2	18	07dec2006	5:00:00 AM	K109	5
32.4	50.3	17.3	1572	07dec2006	6:00:00 AM	K109	6
29	71	0	2135	07dec2006	7:00:00 AM	K109	7
18.8	81.2	0	2208	07dec2006	8:00:00 AM	K109	8
29.1	70.9	0	1900	07dec2006	9:00:00 AM	K109	9
33.8	66.2	0	1773	07dec2006	10:00:00 AM	K109	10
46.1	53.9	0	1656	07dec2006	11:00:00 AM	K109	11
44.6	49	6.5	1365	07dec2006	12:00:00 PM	K109	12
58.6	31.8	9.6	767	07dec2006	1:00:00 PM	K109	13
49.9	33.1	17	860	07dec2006	2:00:00 PM	K109	14
37.1	38.8	24.1	1007	07dec2006	3:00:00 PM	K109	15
55.2	26.9	17.9	627	07dec2006	4:00:00 PM	K109	16
48.3	23.7	28	604	07dec2006	5:00:00 PM	K109	17
39.4	60.6	0	1654	07dec2006	6:00:00 PM	K109	18
34.7	42.3	23	1143	07dec2006	7:00:00 PM	K109	19
15	9.4	75.6	257	07dec2006	8:00:00 PM	K109	20
17.3	1.2	81.5	2	07dec2006	9:00:00 PM	K109	21
13.9	1.6	84.5	16	07dec2006	10:00:00 PM	K109	22
13.1	1.6	85.3	18	07dec2006	11:00:00 PM	K109	23
26.1	1.9	72.1	21	08dec2006	12:00:00 AM	K109	0
25	2.4	72.6	33	08dec2006	1:00:00 AM	K109	1
3.6	.4	96	4	08dec2006	2:00:00 AM	K109	2
.1	.1	99.8	2	08dec2006	3:00:00 AM	K109	3
26.6	2.1	71.3	24	08dec2006	4:00:00 AM	K109	4
0	0	100	0	08dec2006	5:00:00 AM	K109	5
31.2	49.1	19.7	1540	08dec2006	6:00:00 AM	K109	6
22.3	77.7	0	2541	08dec2006	7:00:00 AM	K109	7
26.5	73.5	0	1949	08dec2006	8:00:00 AM	K109	8
29.1	70.9	0	2092	08dec2006	9:00:00 AM	K109	9
62.3	37.7	0	1052	08dec2006	10:00:00 AM	K109	10
15.4	84.6	0	2655	08dec2006	11:00:00 AM	K109	11
46.9	33	20.2	812	08dec2006	12:00:00 PM	K109	12
60.5	25.8	13.8	638	08dec2006	1:00:00 PM	K109	13
25.4	19.5	55	500	08dec2006	2:00:00 PM	K109	14
65.2	25.6	9.2	619	08dec2006	3:00:00 PM	K109	15
68.2	22.2	9.6	522	08dec2006	4:00:00 PM	K109	16
79.6	10.6	9.8	239	08dec2006	5:00:00 PM	K109	17
64.4	35.6	0	847	08dec2006	6:00:00 PM	K109	18
28	72	0	1985	08dec2006	7:00:00 PM	K109	19
19.6	1.4	79	16	08dec2006	8:00:00 PM	K109	20
.2	.7	99.1	13	08dec2006	9:00:00 PM	K109	21
41.8	2.5	55.8	22	08dec2006	10:00:00 PM	K109	22
23.6	1.7	74.7	21	08dec2006	11:00:00 PM	K109	23
.2	.1	99.7	0	09dec2006	12:00:00 AM	K109	0
19.6	1.2	79.2	20	09dec2006	1:00:00 AM	K109	1
25.9	1.3	72.8	14	09dec2006	2:00:00 AM	K109	2
2.1	.3	97.6	6	09dec2006	3:00:00 AM	K109	3
.1	.3	99.5	4	09dec2006	4:00:00 AM	K109	4
12.1	1.5	86.4	23	09dec2006	5:00:00 AM	K109	5
96.6	3.4	0	33	09dec2006	6:00:00 AM	K109	6
66.7	22.1	11.2	573	09dec2006	7:00:00 AM	K109	7
59.1	40.9	0	1168	09dec2006	7:00:00 PM	K109	19
59.3	5.5	35.2	146	09dec2006	8:00:00 PM	K109	20
1.5	.1	98.3	3	09dec2006	9:00:00 PM	K109	21
0	.1	99.9	2	09dec2006	10:00:00 PM	K109	22
37.1	.7	62.2	14	09dec2006	11:00:00 PM	K109	23
0	.2	99.8	5	10dec2006	12:00:00 AM	K109	0
0	.3	99.7	8	10dec2006	1:00:00 AM	K109	1
19.9	.8	79.3	19	10dec2006	2:00:00 AM	K109	2
13	.2	86.8	4	10dec2006	3:00:00 AM	K109	3
19.7	.4	79.9	11	10dec2006	4:00:00 AM	K109	4
39.3	1.4	59.3	31	10dec2006	5:00:00 AM	K109	5
60.9	39.1	0	1091	10dec2006	6:00:00 AM	K109	6
45.6	54.4	0	1533	10dec2006	7:00:00 AM	K109	7
31.8	68.2	0	1889	10dec2006	8:00:00 AM	K109	8
39.6	60.4	0	1683	10dec2006	9:00:00 AM	K109	9
34.1	65.9	0	1873	10dec2006	10:00:00 AM	K109	10
32.9	67.1	0	1988	10dec2006	11:00:00 AM	K109	11
75.9	24.1	0	615	10dec2006	12:00:00 PM	K109	12
43.8	48.7	7.6	1440	10dec2006	1:00:00 PM	K109	13
63.1	17.5	19.4	478	10dec2006	2:00:00 PM	K109	14
60.5	39.5	0	1112	10dec2006	3:00:00 PM	K109	15
67.6	23.1	9.3	636	10dec2006	4:00:00 PM	K109	16
67.9	15.3	16.9	388	10dec2006	5:00:00 PM	K109	17
72.5	27.5	0	738	10dec2006	6:00:00 PM	K109	18
71.7	24.9	3.5	670	10dec2006	7:00:00 PM	K109	19
45.9	2.7	51.5	59	10dec2006	8:00:00 PM	K109	20
0	0	100	0	10dec2006	9:00:00 PM	K109	21
30.6	1.1	68.3	28	10dec2006	10:00:00 PM	K109	22
.1	.3	99.6	10	10dec2006	11:00:00 PM	K109	23
31.7	1.6	66.7	40	11dec2006	12:00:00 AM	K109	0
0	.1	99.8	4	11dec2006	1:00:00 AM	K109	1
0	.3	99.7	9	11dec2006	2:00:00 AM	K109	2
33.9	2.3	63.8	56	11dec2006	3:00:00 AM	K109	3
.1	1.1	98.8	31	11dec2006	4:00:00 AM	K109	4
8.3	.8	90.8	17	11dec2006	5:00:00 AM	K109	5
23.3	60.6	16.1	1826	11dec2006	6:00:00 AM	K109	6
29.3	70.7	0	2012	11dec2006	7:00:00 AM	K109	7
58.3	41.7	0	1100	11dec2006	8:00:00 AM	K109	8
68.9	31.1	0	787	11dec2006	9:00:00 AM	K109	9
50.5	49.5	0	1279	11dec2006	10:00:00 AM	K109	10
50.7	49.3	0	1268	11dec2006	11:00:00 AM	K109	11
24	76	0	2295	11dec2006	12:00:00 PM	K109	12
51.5	39.3	9.2	1192	11dec2006	1:00:00 PM	K109	13
64.7	35.3	0	993	11dec2006	2:00:00 PM	K109	14
52.3	47.5	.2	1376	11dec2006	3:00:00 PM	K109	15
71.9	23.7	4.4	620	11dec2006	4:00:00 PM	K109	16
45.3	54.7	0	1592	11dec2006	5:00:00 PM	K109	17
72.9	27.1	0	765	11dec2006	6:00:00 PM	K109	18
66.1	2.5	31.3	57	11dec2006	7:00:00 PM	K109	19
15.2	1.2	83.6	29	11dec2006	8:00:00 PM	K109	20
46	2.2	51.7	54	11dec2006	9:00:00 PM	K109	21
15.8	.8	83.5	19	11dec2006	10:00:00 PM	K109	22
17.2	.7	82.1	15	11dec2006	11:00:00 PM	K109	23
0	.1	99.8	2	12dec2006	12:00:00 AM	K109	0
31.4	1.7	66.9	34	12dec2006	1:00:00 AM	K109	1
6.6	.4	93	10	12dec2006	2:00:00 AM	K109	2
7.7	.4	91.9	8	12dec2006	3:00:00 AM	K109	3
0	.1	99.8	2	12dec2006	4:00:00 AM	K109	4
17.4	.7	81.9	16	12dec2006	5:00:00 AM	K109	5
41.4	52.3	6.2	1569	12dec2006	6:00:00 AM	K109	6
55.8	44.2	0	1279	12dec2006	7:00:00 AM	K109	7
21.6	78.4	0	2106	12dec2006	8:00:00 AM	K109	8
31.4	68.6	0	1861	12dec2006	9:00:00 AM	K109	9
42	58	0	1530	12dec2006	10:00:00 AM	K109	10
39.7	60.3	0	1546	12dec2006	11:00:00 AM	K109	11
10.5	89.5	0	2734	12dec2006	12:00:00 PM	K109	12
67	33	0	936	12dec2006	1:00:00 PM	K109	13
77.7	21.4	.9	587	12dec2006	2:00:00 PM	K109	14
73.9	26.1	0	706	12dec2006	3:00:00 PM	K109	15
52.3	47.7	0	1387	12dec2006	4:00:00 PM	K109	16
72.5	27.5	0	750	12dec2006	5:00:00 PM	K109	17
67.9	32.1	0	871	12dec2006	6:00:00 PM	K109	18
49.1	50.9	0	1406	12dec2006	7:00:00 PM	K109	19
67	17	16	484	12dec2006	8:00:00 PM	K109	20
60.1	2.2	37.7	49	12dec2006	9:00:00 PM	K109	21
29.3	1.1	69.7	22	12dec2006	10:00:00 PM	K109	22
55	1.6	43.4	39	12dec2006	11:00:00 PM	K109	23
36.3	1.7	62	40	13dec2006	12:00:00 AM	K109	0
13.1	.9	86	21	13dec2006	1:00:00 AM	K109	1
1.8	.3	97.8	8	13dec2006	2:00:00 AM	K109	2
90.6	2.2	7.2	43	13dec2006	3:00:00 AM	K109	3
15.1	1.5	83.5	27	13dec2006	4:00:00 AM	K109	4
55.1	5.5	39.5	128	13dec2006	5:00:00 AM	K109	5
24.6	75.4	0	2271	13dec2006	6:00:00 AM	K109	6
43.4	56.6	0	1490	13dec2006	7:00:00 AM	K109	7
36.1	63.9	0	1644	13dec2006	8:00:00 AM	K109	8
45.6	54.4	0	1471	13dec2006	9:00:00 AM	K109	9
29.5	70.5	0	1908	13dec2006	10:00:00 AM	K109	10
58.2	37	4.8	1001	13dec2006	11:00:00 AM	K109	11
30.4	61	8.6	1830	13dec2006	12:00:00 PM	K109	12
63.8	31	5.2	893	13dec2006	1:00:00 PM	K109	13
65.8	16.9	17.3	438	13dec2006	2:00:00 PM	K109	14
73.8	26.2	0	725	13dec2006	3:00:00 PM	K109	15
70.8	16.6	12.6	446	13dec2006	4:00:00 PM	K109	16
65.1	34.9	0	975	13dec2006	5:00:00 PM	K109	17
66.4	25.1	8.4	691	13dec2006	6:00:00 PM	K109	18
74.4	25.6	0	710	13dec2006	7:00:00 PM	K109	19
55.6	2.9	41.4	61	13dec2006	8:00:00 PM	K109	20
32.5	1.4	66.1	30	13dec2006	9:00:00 PM	K109	21
0	.2	99.7	6	13dec2006	10:00:00 PM	K109	22
53.8	2.8	43.5	58	13dec2006	11:00:00 PM	K109	23
19.9	1.4	78.7	37	14dec2006	12:00:00 AM	K109	0
40.7	1.6	57.7	35	14dec2006	1:00:00 AM	K109	1
13.7	1.1	85.3	23	14dec2006	2:00:00 AM	K109	2
47	1.5	51.6	34	14dec2006	3:00:00 AM	K109	3
69.3	2.2	28.6	50	14dec2006	4:00:00 AM	K109	4
74.1	1.8	24.1	34	14dec2006	5:00:00 AM	K109	5
24.7	63	12.3	1871	14dec2006	6:00:00 AM	K109	6
23.1	76.9	0	2164	14dec2006	7:00:00 AM	K109	7
19.8	80.2	0	2270	14dec2006	8:00:00 AM	K109	8
21.5	78.5	0	2205	14dec2006	9:00:00 AM	K109	9
40.2	59.8	0	1623	14dec2006	10:00:00 AM	K109	10
28.3	71.7	0	1955	14dec2006	11:00:00 AM	K109	11
38.9	55.8	5.3	1610	14dec2006	12:00:00 PM	K109	12
50.3	49.7	0	1493	14dec2006	1:00:00 PM	K109	13
67	26.6	6.4	721	14dec2006	2:00:00 PM	K109	14
65.4	24.1	10.5	638	14dec2006	3:00:00 PM	K109	15
66.7	31.9	1.4	889	14dec2006	4:00:00 PM	K109	16
76.6	23.4	0	635	14dec2006	5:00:00 PM	K109	17
72.2	23.1	4.7	614	14dec2006	6:00:00 PM	K109	18
63.5	23.7	12.8	642	14dec2006	7:00:00 PM	K109	19
25.7	2.7	71.6	66	14dec2006	8:00:00 PM	K109	20
94.8	3.6	1.6	75	14dec2006	9:00:00 PM	K109	21
2.8	.6	96.6	14	14dec2006	10:00:00 PM	K109	22
26.6	1.9	71.5	43	14dec2006	11:00:00 PM	K109	23
22.3	.9	76.8	21	15dec2006	12:00:00 AM	K109	0
34.6	2.1	63.3	49	15dec2006	1:00:00 AM	K109	1
.1	.4	99.5	9	15dec2006	2:00:00 AM	K109	2
28.4	1.5	70.1	30	15dec2006	3:00:00 AM	K109	3
.1	.5	99.4	13	15dec2006	4:00:00 AM	K109	4
20.1	1.5	78.3	35	15dec2006	5:00:00 AM	K109	5
25.4	39.7	34.9	1149	15dec2006	6:00:00 AM	K109	6
34.9	65.1	0	1804	15dec2006	7:00:00 AM	K109	7
33.4	66.6	0	1685	15dec2006	8:00:00 AM	K109	8
45.1	54.9	0	1396	15dec2006	9:00:00 AM	K109	9
32	68	0	1850	15dec2006	10:00:00 AM	K109	10
36.5	57.2	6.3	1707	15dec2006	11:00:00 AM	K109	11
59.2	28.8	12	812	15dec2006	12:00:00 PM	K109	12
67.6	12.3	20.1	313	15dec2006	1:00:00 PM	K109	13
44.7	20.2	35.1	580	15dec2006	2:00:00 PM	K109	14
69.4	30.6	0	837	15dec2006	3:00:00 PM	K109	15
73.2	26.8	0	717	15dec2006	4:00:00 PM	K109	16
70.7	29.3	0	815	15dec2006	5:00:00 PM	K109	17
47.4	52.6	0	1562	15dec2006	6:00:00 PM	K109	18
45.1	54.9	0	1654	15dec2006	7:00:00 PM	K109	19
33	23	44	677	15dec2006	8:00:00 PM	K109	20
12.5	1.4	86.1	39	15dec2006	9:00:00 PM	K109	21
17.5	1.8	80.7	41	15dec2006	10:00:00 PM	K109	22
17.3	1.2	81.6	28	15dec2006	11:00:00 PM	K109	23
30.8	2.4	66.8	54	16dec2006	12:00:00 AM	K109	0
6.3	1.2	92.4	33	16dec2006	1:00:00 AM	K109	1
10.4	1.1	88.5	25	16dec2006	2:00:00 AM	K109	2
18.9	1.5	79.6	34	16dec2006	3:00:00 AM	K109	3
.1	.3	99.6	7	16dec2006	4:00:00 AM	K109	4
35.4	1.6	62.9	31	16dec2006	5:00:00 AM	K109	5
97	3	0	65	16dec2006	6:00:00 AM	K109	6
77.6	22.4	0	635	16dec2006	7:00:00 AM	K109	7
42.4	25.4	32.2	600	02dec2006	9:00:00 AM	K11	9
70.8	29.2	0	796	02dec2006	10:00:00 AM	K11	10
40	60	0	1664	02dec2006	11:00:00 AM	K11	11
76	24	0	646	02dec2006	12:00:00 PM	K11	12
85.1	14.9	0	389	02dec2006	1:00:00 PM	K11	13
81.6	18.4	0	505	02dec2006	2:00:00 PM	K11	14
78.3	21.7	0	592	02dec2006	3:00:00 PM	K11	15
79.1	20.9	0	558	02dec2006	4:00:00 PM	K11	16
77.4	22.6	0	619	02dec2006	5:00:00 PM	K11	17
71.8	28.2	0	778	02dec2006	6:00:00 PM	K11	18
48.8	51.2	0	1429	02dec2006	7:00:00 PM	K11	19
63.1	18.9	18.1	514	02dec2006	8:00:00 PM	K11	20
41.4	1.5	57.1	20	02dec2006	9:00:00 PM	K11	21
31	1.3	67.7	23	02dec2006	10:00:00 PM	K11	22
.1	.3	99.6	3	02dec2006	11:00:00 PM	K11	23
26	1.4	72.5	10	03dec2006	12:00:00 AM	K11	0
37.3	2.8	59.9	28	03dec2006	1:00:00 AM	K11	1
5.6	.4	94	6	03dec2006	2:00:00 AM	K11	2
8.3	.6	91.1	5	03dec2006	3:00:00 AM	K11	3
0	0	100	0	03dec2006	4:00:00 AM	K11	4
41.3	2.5	56.2	24	03dec2006	5:00:00 AM	K11	5
75.9	21.7	2.4	570	03dec2006	6:00:00 AM	K11	6
54.7	45.3	0	1365	03dec2006	7:00:00 AM	K11	7
86.2	13.8	0	298	03dec2006	8:00:00 AM	K11	8
85	15	0	325	03dec2006	9:00:00 AM	K11	9
34	66	0	1692	03dec2006	10:00:00 AM	K11	10
55.6	44.4	0	1272	03dec2006	11:00:00 AM	K11	11
51.1	11.5	37.4	301	03dec2006	12:00:00 PM	K11	12
92.9	7.1	0	169	03dec2006	1:00:00 PM	K11	13
93.4	6.6	0	153	03dec2006	2:00:00 PM	K11	14
77.9	22.1	0	607	03dec2006	3:00:00 PM	K11	15
77.5	22.5	0	606	03dec2006	4:00:00 PM	K11	16
81.9	18.1	0	486	03dec2006	5:00:00 PM	K11	17
75.8	24.2	0	655	03dec2006	6:00:00 PM	K11	18
53.4	46.6	0	1302	03dec2006	7:00:00 PM	K11	19
49.1	28	22.9	766	03dec2006	8:00:00 PM	K11	20
18.7	.8	80.5	11	03dec2006	9:00:00 PM	K11	21
14.3	.6	85.1	10	03dec2006	10:00:00 PM	K11	22
20	1.7	78.3	30	03dec2006	11:00:00 PM	K11	23
0	.1	99.9	1	04dec2006	12:00:00 AM	K11	0
21.8	.8	77.4	9	04dec2006	1:00:00 AM	K11	1
14.6	1.6	83.8	17	04dec2006	2:00:00 AM	K11	2
16.1	1.1	82.8	14	04dec2006	3:00:00 AM	K11	3
.9	.3	98.8	5	04dec2006	4:00:00 AM	K11	4
53.9	46.1	0	1297	04dec2006	5:00:00 AM	K11	5
75.4	24.6	0	574	04dec2006	6:00:00 AM	K11	6
34.3	65.7	0	1751	04dec2006	7:00:00 AM	K11	7
24.3	75.7	0	1923	04dec2006	8:00:00 AM	K11	8
48.6	51.4	0	1339	04dec2006	9:00:00 AM	K11	9
29.6	70.4	0	1889	04dec2006	10:00:00 AM	K11	10
58.8	41.2	0	1132	04dec2006	11:00:00 AM	K11	11
62.5	37.5	0	1005	04dec2006	12:00:00 PM	K11	12
82.4	17.6	0	474	04dec2006	1:00:00 PM	K11	13
87	13	0	341	04dec2006	2:00:00 PM	K11	14
65.4	34.6	0	952	04dec2006	3:00:00 PM	K11	15
77.9	22.1	0	602	04dec2006	4:00:00 PM	K11	16
82.3	17.7	0	480	04dec2006	5:00:00 PM	K11	17
65.7	34.3	0	948	04dec2006	6:00:00 PM	K11	18
41.7	58.3	0	1622	04dec2006	7:00:00 PM	K11	19
72.5	12.5	15	340	04dec2006	8:00:00 PM	K11	20
17.7	1.2	81.1	20	04dec2006	9:00:00 PM	K11	21
9.1	.6	90.2	14	04dec2006	10:00:00 PM	K11	22
18.3	.5	81.2	7	04dec2006	11:00:00 PM	K11	23
0	.2	99.7	3	05dec2006	12:00:00 AM	K11	0
15.1	.4	84.5	5	05dec2006	1:00:00 AM	K11	1
27.4	1.6	71	17	05dec2006	2:00:00 AM	K11	2
.1	.1	99.8	1	05dec2006	3:00:00 AM	K11	3
.1	.4	99.5	8	05dec2006	4:00:00 AM	K11	4
61.7	3.5	34.7	16	05dec2006	5:00:00 AM	K11	5
59.7	39.5	.8	1014	05dec2006	6:00:00 AM	K11	6
22.4	77.6	0	2055	05dec2006	7:00:00 AM	K11	7
18.6	81.4	0	2227	05dec2006	8:00:00 AM	K11	8
14.8	85.2	0	2366	05dec2006	9:00:00 AM	K11	9
14.5	85.5	0	2362	05dec2006	10:00:00 AM	K11	10
50	50	0	1350	05dec2006	11:00:00 AM	K11	11
61.7	38.3	0	1064	05dec2006	12:00:00 PM	K11	12
55	20.7	24.3	505	05dec2006	1:00:00 PM	K11	13
69.2	6	24.8	116	05dec2006	2:00:00 PM	K11	14
47.2	52.8	0	1423	05dec2006	3:00:00 PM	K11	15
70.1	29.9	0	707	05dec2006	4:00:00 PM	K11	16
82.2	17.8	0	395	05dec2006	5:00:00 PM	K11	17
65.9	34.1	0	882	05dec2006	6:00:00 PM	K11	18
46.4	53.6	0	1475	05dec2006	7:00:00 PM	K11	19
56.9	43.1	0	1110	05dec2006	8:00:00 PM	K11	20
9.4	.5	90.1	7	05dec2006	9:00:00 PM	K11	21
7.9	.7	91.4	8	05dec2006	10:00:00 PM	K11	22
7.7	.5	91.9	8	05dec2006	11:00:00 PM	K11	23
.1	.3	99.7	4	06dec2006	12:00:00 AM	K11	0
7	.5	92.4	3	06dec2006	1:00:00 AM	K11	1
13.6	.6	85.9	9	06dec2006	2:00:00 AM	K11	2
0	.1	99.9	2	06dec2006	3:00:00 AM	K11	3
0	.2	99.8	6	06dec2006	4:00:00 AM	K11	4
26.4	1.2	72.4	19	06dec2006	5:00:00 AM	K11	5
48.7	46.6	4.8	1307	06dec2006	6:00:00 AM	K11	6
14.3	85.7	0	2278	06dec2006	7:00:00 AM	K11	7
13.6	86.4	0	2319	06dec2006	8:00:00 AM	K11	8
12.7	87.3	0	2359	06dec2006	9:00:00 AM	K11	9
13.1	86.9	0	2374	06dec2006	10:00:00 AM	K11	10
14	86	0	2322	06dec2006	11:00:00 AM	K11	11
35.3	64.7	0	1754	06dec2006	12:00:00 PM	K11	12
54.2	45.8	0	1285	06dec2006	1:00:00 PM	K11	13
48.9	13.5	37.6	333	06dec2006	2:00:00 PM	K11	14
37.7	15.5	46.8	407	06dec2006	3:00:00 PM	K11	15
81.4	18.6	0	443	06dec2006	4:00:00 PM	K11	16
85.9	14.1	0	319	06dec2006	5:00:00 PM	K11	17
72.7	27.3	0	714	06dec2006	6:00:00 PM	K11	18
46	54	0	1472	06dec2006	7:00:00 PM	K11	19
48.2	25.6	26.2	682	06dec2006	8:00:00 PM	K11	20
20.7	1.4	77.9	18	06dec2006	9:00:00 PM	K11	21
37.3	3.3	59.3	29	06dec2006	10:00:00 PM	K11	22
15.9	1.5	82.7	13	06dec2006	11:00:00 PM	K11	23
15.4	.5	84.1	8	07dec2006	12:00:00 AM	K11	0
9.8	.7	89.5	8	07dec2006	1:00:00 AM	K11	1
0	.1	99.8	2	07dec2006	2:00:00 AM	K11	2
18.9	.8	80.2	6	07dec2006	3:00:00 AM	K11	3
8.7	.7	90.6	8	07dec2006	4:00:00 AM	K11	4
28.3	1.4	70.4	11	07dec2006	5:00:00 AM	K11	5
76.8	11.7	11.5	244	07dec2006	6:00:00 AM	K11	6
82	18	0	375	07dec2006	7:00:00 AM	K11	7
59.6	40.4	0	1083	07dec2006	8:00:00 AM	K11	8
82.2	17.8	0	316	07dec2006	9:00:00 AM	K11	9
18.8	2.4	78.8	51	07dec2006	10:00:00 AM	K11	10
65	13.5	21.5	320	07dec2006	11:00:00 AM	K11	11
83.7	16.3	0	395	07dec2006	12:00:00 PM	K11	12
77.9	22.1	0	569	07dec2006	1:00:00 PM	K11	13
38.6	8.9	52.5	225	07dec2006	2:00:00 PM	K11	14
90.9	9.1	0	223	07dec2006	3:00:00 PM	K11	15
74	26	0	694	07dec2006	4:00:00 PM	K11	16
77.8	22.2	0	566	07dec2006	5:00:00 PM	K11	17
71.4	28.6	0	753	07dec2006	6:00:00 PM	K11	18
61	39	0	1047	07dec2006	7:00:00 PM	K11	19
37.9	26.4	35.7	695	07dec2006	8:00:00 PM	K11	20
42.2	3	54.8	34	07dec2006	9:00:00 PM	K11	21
20.1	1.3	78.6	22	07dec2006	10:00:00 PM	K11	22
9.2	.9	89.9	14	07dec2006	11:00:00 PM	K11	23
28.8	1	70.2	9	08dec2006	12:00:00 AM	K11	0
4	.5	95.5	6	08dec2006	1:00:00 AM	K11	1
12.9	.6	86.5	5	08dec2006	2:00:00 AM	K11	2
0	.1	99.9	2	08dec2006	3:00:00 AM	K11	3
22.8	1.1	76.1	15	08dec2006	4:00:00 AM	K11	4
20.2	1	78.7	11	08dec2006	5:00:00 AM	K11	5
64.2	6.6	29.1	85	08dec2006	6:00:00 AM	K11	6
87.9	12.1	0	190	08dec2006	7:00:00 AM	K11	7
81.4	18.6	0	398	08dec2006	8:00:00 AM	K11	8
78.4	21.6	0	584	08dec2006	9:00:00 AM	K11	9
60.6	39.4	0	1064	08dec2006	10:00:00 AM	K11	10
78.1	21.9	0	573	08dec2006	11:00:00 AM	K11	11
73.2	26.8	0	683	08dec2006	12:00:00 PM	K11	12
71.9	12.3	15.8	305	08dec2006	1:00:00 PM	K11	13
50.6	41.3	8.1	1168	08dec2006	2:00:00 PM	K11	14
63.1	36.9	0	975	08dec2006	3:00:00 PM	K11	15
82.7	17.3	0	448	08dec2006	4:00:00 PM	K11	16
73.9	26.1	0	698	08dec2006	5:00:00 PM	K11	17
81.5	18.5	0	463	08dec2006	6:00:00 PM	K11	18
70.2	29.8	0	789	08dec2006	7:00:00 PM	K11	19
36.5	1.6	61.9	9	08dec2006	8:00:00 PM	K11	20
41	2.1	56.9	20	08dec2006	9:00:00 PM	K11	21
20.2	1.4	78.4	15	08dec2006	10:00:00 PM	K11	22
13.6	1.1	85.3	8	08dec2006	11:00:00 PM	K11	23
7.1	.8	92.1	5	09dec2006	12:00:00 AM	K11	0
34.2	1.9	63.9	9	09dec2006	1:00:00 AM	K11	1
.1	.3	99.6	3	09dec2006	2:00:00 AM	K11	2
16.4	.7	82.9	9	09dec2006	3:00:00 AM	K11	3
.1	.2	99.8	1	09dec2006	4:00:00 AM	K11	4
10.8	.7	88.5	3	09dec2006	5:00:00 AM	K11	5
66.1	6.6	27.3	92	09dec2006	6:00:00 AM	K11	6
66.1	33.9	0	829	09dec2006	7:00:00 AM	K11	7
79.2	20.8	0	474	09dec2006	7:00:00 PM	K11	19
80.9	2.3	16.8	26	09dec2006	8:00:00 PM	K11	20
25.3	1.3	73.4	21	09dec2006	9:00:00 PM	K11	21
4.7	.4	95	6	09dec2006	10:00:00 PM	K11	22
21.7	1.5	76.8	22	09dec2006	11:00:00 PM	K11	23
30.3	1.1	68.7	17	10dec2006	12:00:00 AM	K11	0
36.9	1.4	61.8	17	10dec2006	1:00:00 AM	K11	1
13.9	1	85.1	24	10dec2006	2:00:00 AM	K11	2
59	1.6	39.4	20	10dec2006	3:00:00 AM	K11	3
37.2	1.1	61.7	12	10dec2006	4:00:00 AM	K11	4
0	.1	99.9	2	10dec2006	5:00:00 AM	K11	5
55.3	43.3	1.4	1312	10dec2006	6:00:00 AM	K11	6
24.7	75.3	0	2153	10dec2006	7:00:00 AM	K11	7
24.7	75.3	0	2097	10dec2006	8:00:00 AM	K11	8
29.1	70.9	0	1978	10dec2006	9:00:00 AM	K11	9
27.5	72.5	0	2000	10dec2006	10:00:00 AM	K11	10
27.4	72.6	0	1992	10dec2006	11:00:00 AM	K11	11
51.9	48.1	0	1340	10dec2006	12:00:00 PM	K11	12
30.7	69.3	0	2070	10dec2006	1:00:00 PM	K11	13
49.7	50.3	0	1279	10dec2006	2:00:00 PM	K11	14
61.1	38.9	0	940	10dec2006	3:00:00 PM	K11	15
61.4	38.6	0	979	10dec2006	4:00:00 PM	K11	16
46.6	53.4	0	1383	10dec2006	5:00:00 PM	K11	17
76.2	23.8	0	554	10dec2006	6:00:00 PM	K11	18
57.7	42.3	0	1052	10dec2006	7:00:00 PM	K11	19
54.1	1.7	44.1	14	10dec2006	8:00:00 PM	K11	20
8.3	1.1	90.6	20	10dec2006	9:00:00 PM	K11	21
0	.1	99.9	0	10dec2006	10:00:00 PM	K11	22
52.9	2.1	45	24	10dec2006	11:00:00 PM	K11	23
.1	.6	99.3	13	11dec2006	12:00:00 AM	K11	0
36.9	1.2	61.8	14	11dec2006	1:00:00 AM	K11	1
14.8	.4	84.8	5	11dec2006	2:00:00 AM	K11	2
10.5	.5	89	6	11dec2006	3:00:00 AM	K11	3
27.1	1.4	71.5	27	11dec2006	4:00:00 AM	K11	4
0	.1	99.9	2	11dec2006	5:00:00 AM	K11	5
38.2	44.4	17.4	1321	11dec2006	6:00:00 AM	K11	6
25.6	74.4	0	2189	11dec2006	7:00:00 AM	K11	7
32	68	0	1916	11dec2006	8:00:00 AM	K11	8
36.1	63.9	0	1751	11dec2006	9:00:00 AM	K11	9
28.3	71.7	0	1964	11dec2006	10:00:00 AM	K11	10
32.8	67.2	0	1894	11dec2006	11:00:00 AM	K11	11
35.5	64.5	0	1765	11dec2006	12:00:00 PM	K11	12
35.5	64.5	0	1958	11dec2006	1:00:00 PM	K11	13
58.9	41.1	0	1005	11dec2006	2:00:00 PM	K11	14
37.6	62.4	0	1601	11dec2006	3:00:00 PM	K11	15
57.4	42.6	0	1015	11dec2006	4:00:00 PM	K11	16
43.8	56.2	0	1358	11dec2006	5:00:00 PM	K11	17
42.7	57.3	0	1401	11dec2006	6:00:00 PM	K11	18
35	65	0	1703	11dec2006	7:00:00 PM	K11	19
51.6	3.8	44.6	69	11dec2006	8:00:00 PM	K11	20
68.8	3.3	27.9	49	11dec2006	9:00:00 PM	K11	21
46.4	3.4	50.2	52	11dec2006	10:00:00 PM	K11	22
46.9	5.2	47.9	107	11dec2006	11:00:00 PM	K11	23
71.7	4	24.3	77	12dec2006	12:00:00 AM	K11	0
38	3.6	58.4	72	12dec2006	1:00:00 AM	K11	1
25.4	1.5	73.1	27	12dec2006	2:00:00 AM	K11	2
32.9	2.3	64.8	45	12dec2006	3:00:00 AM	K11	3
14	.9	85.1	18	12dec2006	4:00:00 AM	K11	4
20	.7	79.3	8	12dec2006	5:00:00 AM	K11	5
20.2	35.1	44.8	1073	12dec2006	6:00:00 AM	K11	6
15	85	0	2464	12dec2006	7:00:00 AM	K11	7
14.4	85.6	0	2442	12dec2006	8:00:00 AM	K11	8
19.8	80.2	0	2237	12dec2006	9:00:00 AM	K11	9
17.8	82.2	0	2268	12dec2006	10:00:00 AM	K11	10
20.5	79.5	0	2206	12dec2006	11:00:00 AM	K11	11
38.1	61.9	0	1794	12dec2006	12:00:00 PM	K11	12
42.8	52.7	4.5	1475	12dec2006	1:00:00 PM	K11	13
80.8	19.2	0	456	12dec2006	2:00:00 PM	K11	14
47	53	0	1353	12dec2006	3:00:00 PM	K11	15
64.4	35.6	0	807	12dec2006	4:00:00 PM	K11	16
66.9	33.1	0	729	12dec2006	5:00:00 PM	K11	17
56	44	0	1021	12dec2006	6:00:00 PM	K11	18
66.4	33.6	0	806	12dec2006	7:00:00 PM	K11	19
48.3	2.3	49.5	32	12dec2006	8:00:00 PM	K11	20
0	.1	99.9	1	12dec2006	9:00:00 PM	K11	21
45.8	1.5	52.7	20	12dec2006	10:00:00 PM	K11	22
29	1.2	69.8	19	12dec2006	11:00:00 PM	K11	23
34	.8	65.2	12	13dec2006	12:00:00 AM	K11	0
42.2	1.1	56.7	16	13dec2006	1:00:00 AM	K11	1
32.8	1	66.2	12	13dec2006	2:00:00 AM	K11	2
60.8	1.1	38	9	13dec2006	3:00:00 AM	K11	3
7.2	.8	92	17	13dec2006	4:00:00 AM	K11	4
16.3	.4	83.3	7	13dec2006	5:00:00 AM	K11	5
49.1	24.7	26.1	687	13dec2006	6:00:00 AM	K11	6
18.1	81.9	0	2432	13dec2006	7:00:00 AM	K11	7
16.6	83.4	0	2386	13dec2006	8:00:00 AM	K11	8
13.3	86.7	0	2470	13dec2006	9:00:00 AM	K11	9
20.5	79.5	0	2286	13dec2006	10:00:00 AM	K11	10
18.9	81.1	0	2280	13dec2006	11:00:00 AM	K11	11
15.5	84.5	0	2378	13dec2006	12:00:00 PM	K11	12
33.8	66.2	0	1907	13dec2006	1:00:00 PM	K11	13
68.1	31.9	0	708	13dec2006	2:00:00 PM	K11	14
74.9	25.1	0	575	13dec2006	3:00:00 PM	K11	15
57.7	42.3	0	1038	13dec2006	4:00:00 PM	K11	16
45.4	54.6	0	1314	13dec2006	5:00:00 PM	K11	17
60.5	39.5	0	907	13dec2006	6:00:00 PM	K11	18
42.9	57.1	0	1442	13dec2006	7:00:00 PM	K11	19
58.1	14.5	27.4	360	13dec2006	8:00:00 PM	K11	20
43.3	1.6	55	26	13dec2006	9:00:00 PM	K11	21
6.1	.5	93.4	6	13dec2006	10:00:00 PM	K11	22
40.3	1.7	57.9	22	13dec2006	11:00:00 PM	K11	23
43.3	1.5	55.2	17	14dec2006	12:00:00 AM	K11	0
21.9	1.7	76.4	26	14dec2006	1:00:00 AM	K11	1
20	1.5	78.4	34	14dec2006	2:00:00 AM	K11	2
47	1.1	51.9	6	14dec2006	3:00:00 AM	K11	3
72.9	2.3	24.7	25	14dec2006	4:00:00 AM	K11	4
46	1.4	52.6	21	14dec2006	5:00:00 AM	K11	5
42.5	23.4	34.1	702	14dec2006	6:00:00 AM	K11	6
19	81	0	2338	14dec2006	7:00:00 AM	K11	7
21.7	78.3	0	2186	14dec2006	8:00:00 AM	K11	8
21	79	0	2188	14dec2006	9:00:00 AM	K11	9
43.9	56.1	0	1520	14dec2006	10:00:00 AM	K11	10
32	68	0	1839	14dec2006	11:00:00 AM	K11	11
21.3	78.7	0	2317	14dec2006	12:00:00 PM	K11	12
51.1	48.9	0	1324	14dec2006	1:00:00 PM	K11	13
60.2	37.1	2.6	898	14dec2006	2:00:00 PM	K11	14
64	36	0	807	14dec2006	3:00:00 PM	K11	15
66	34	0	722	14dec2006	4:00:00 PM	K11	16
58.3	41.7	0	968	14dec2006	5:00:00 PM	K11	17
72.2	27.8	0	561	14dec2006	6:00:00 PM	K11	18
67.1	32.9	0	673	14dec2006	7:00:00 PM	K11	19
38.1	1.6	60.4	22	14dec2006	8:00:00 PM	K11	20
68.4	2.2	29.4	25	14dec2006	9:00:00 PM	K11	21
22.4	.9	76.7	7	14dec2006	10:00:00 PM	K11	22
1.9	.6	97.5	11	14dec2006	11:00:00 PM	K11	23
57.1	1.5	41.5	17	15dec2006	12:00:00 AM	K11	0
59.5	2.2	38.3	25	15dec2006	1:00:00 AM	K11	1
19	.9	80.1	11	15dec2006	2:00:00 AM	K11	2
35.4	1.6	62.9	17	15dec2006	3:00:00 AM	K11	3
27.3	.7	72	5	15dec2006	4:00:00 AM	K11	4
4.9	.9	94.2	16	15dec2006	5:00:00 AM	K11	5
34.3	22.8	43	672	15dec2006	6:00:00 AM	K11	6
9.2	90.8	0	2724	15dec2006	7:00:00 AM	K11	7
15.4	84.6	0	2463	15dec2006	8:00:00 AM	K11	8
17.9	82.1	0	2375	15dec2006	9:00:00 AM	K11	9
25.8	74.2	0	2074	15dec2006	10:00:00 AM	K11	10
36.1	63.9	0	1770	15dec2006	11:00:00 AM	K11	11
20.4	79.6	0	2385	15dec2006	12:00:00 PM	K11	12
65.5	29	5.5	646	15dec2006	1:00:00 PM	K11	13
56.8	31.3	11.9	695	15dec2006	2:00:00 PM	K11	14
54.9	45.1	0	1082	15dec2006	3:00:00 PM	K11	15
74.6	25.4	0	443	15dec2006	4:00:00 PM	K11	16
68.5	27.6	3.8	562	15dec2006	5:00:00 PM	K11	17
65.8	34.2	0	744	15dec2006	6:00:00 PM	K11	18
67.3	32.7	0	788	15dec2006	7:00:00 PM	K11	19
43.7	1.5	54.8	15	15dec2006	8:00:00 PM	K11	20
36.3	1.5	62.2	20	15dec2006	9:00:00 PM	K11	21
36.8	1.3	61.9	9	15dec2006	10:00:00 PM	K11	22
67	2.9	30.1	26	15dec2006	11:00:00 PM	K11	23
.1	.4	99.5	11	16dec2006	12:00:00 AM	K11	0
25.1	1	73.9	12	16dec2006	1:00:00 AM	K11	1
17.3	1.6	81.1	13	16dec2006	2:00:00 AM	K11	2
23.2	1.1	75.7	15	16dec2006	3:00:00 AM	K11	3
41.6	1.9	56.5	15	16dec2006	4:00:00 AM	K11	4
20.4	.7	79	4	16dec2006	5:00:00 AM	K11	5
96.6	3.4	0	46	16dec2006	6:00:00 AM	K11	6
97.1	2.9	0	34	16dec2006	7:00:00 AM	K11	7
24.5	13.5	62	315	01dec2006	7:00:00 PM	K130	19
48.8	3.9	47.2	88	01dec2006	8:00:00 PM	K130	20
.1	.4	99.6	8	01dec2006	9:00:00 PM	K130	21
0	.4	99.5	11	01dec2006	10:00:00 PM	K130	22
11.3	.6	88	15	01dec2006	11:00:00 PM	K130	23
4.8	.5	94.7	14	02dec2006	12:00:00 AM	K130	0
2	.9	97.1	24	02dec2006	1:00:00 AM	K130	1
23.3	2.3	74.4	48	02dec2006	2:00:00 AM	K130	2
.1	.2	99.8	3	02dec2006	3:00:00 AM	K130	3
6	.2	93.8	5	02dec2006	4:00:00 AM	K130	4
3	.3	96.7	6	02dec2006	5:00:00 AM	K130	5
8.7	.6	90.7	11	02dec2006	6:00:00 AM	K130	6
67	33	0	924	02dec2006	7:00:00 AM	K130	7
42.1	10.4	47.5	270	02dec2006	8:00:00 AM	K130	8
28.6	6.2	65.2	149	02dec2006	9:00:00 AM	K130	9
84.3	15.7	.1	381	02dec2006	10:00:00 AM	K130	10
78.9	11.1	10	238	02dec2006	11:00:00 AM	K130	11
72	18.3	9.8	460	02dec2006	12:00:00 PM	K130	12
68.8	30.6	.6	831	02dec2006	1:00:00 PM	K130	13
59.2	40.8	0	1124	02dec2006	2:00:00 PM	K130	14
67.2	32.8	0	896	02dec2006	3:00:00 PM	K130	15
30.5	69.5	0	2069	02dec2006	4:00:00 PM	K130	16
69.4	21.9	8.7	536	02dec2006	5:00:00 PM	K130	17
59.1	17.4	23.5	399	02dec2006	6:00:00 PM	K130	18
71.4	28.6	0	754	02dec2006	7:00:00 PM	K130	19
28.7	1.6	69.7	35	02dec2006	8:00:00 PM	K130	20
9.5	.6	89.9	9	02dec2006	9:00:00 PM	K130	21
15.4	2	82.6	38	02dec2006	10:00:00 PM	K130	22
9.1	.4	90.5	8	02dec2006	11:00:00 PM	K130	23
.1	.2	99.7	4	03dec2006	12:00:00 AM	K130	0
44.7	3.5	51.7	72	03dec2006	1:00:00 AM	K130	1
7.5	.9	91.6	13	03dec2006	2:00:00 AM	K130	2
5.9	.4	93.7	6	03dec2006	3:00:00 AM	K130	3
4.3	.4	95.3	6	03dec2006	4:00:00 AM	K130	4
6.2	.1	93.7	0	03dec2006	5:00:00 AM	K130	5
61	7.6	31.4	179	03dec2006	6:00:00 AM	K130	6
94.3	5.7	0	102	03dec2006	7:00:00 AM	K130	7
77.7	22.1	.2	466	03dec2006	8:00:00 AM	K130	8
58.6	41.3	0	1040	03dec2006	9:00:00 AM	K130	9
66.7	27.1	6.2	601	03dec2006	10:00:00 AM	K130	10
41.6	26.9	31.5	668	03dec2006	11:00:00 AM	K130	11
59.4	31.3	9.2	773	03dec2006	12:00:00 PM	K130	12
64.8	34.6	.6	862	03dec2006	1:00:00 PM	K130	13
42.6	11.7	45.8	256	03dec2006	2:00:00 PM	K130	14
53.7	29.4	16.9	772	03dec2006	3:00:00 PM	K130	15
67.4	32.5	.1	799	03dec2006	4:00:00 PM	K130	16
52.8	46.5	.7	1257	03dec2006	5:00:00 PM	K130	17
82.7	16.6	.7	322	03dec2006	6:00:00 PM	K130	18
57.7	22.5	19.8	518	03dec2006	7:00:00 PM	K130	19
27.1	3.1	69.8	46	03dec2006	8:00:00 PM	K130	20
6.9	.6	92.5	9	03dec2006	9:00:00 PM	K130	21
0	.4	99.5	12	03dec2006	10:00:00 PM	K130	22
22.8	1.7	75.5	34	03dec2006	11:00:00 PM	K130	23
20.5	2.2	77.2	45	04dec2006	12:00:00 AM	K130	0
.1	.2	99.7	3	04dec2006	1:00:00 AM	K130	1
25.1	2.2	72.8	42	04dec2006	2:00:00 AM	K130	2
17.2	1	81.8	16	04dec2006	3:00:00 AM	K130	3
10.5	.4	89.1	3	04dec2006	4:00:00 AM	K130	4
.1	.3	99.6	5	04dec2006	5:00:00 AM	K130	5
.1	.2	99.7	2	04dec2006	6:00:00 AM	K130	6
46.1	35.2	18.7	918	04dec2006	7:00:00 AM	K130	7
74.2	25.8	0	585	04dec2006	8:00:00 AM	K130	8
58.3	16	25.7	354	04dec2006	9:00:00 AM	K130	9
45.2	20.5	34.3	368	04dec2006	10:00:00 AM	K130	10
8.8	2.7	88.5	37	04dec2006	11:00:00 AM	K130	11
54.9	17.6	27.5	395	04dec2006	12:00:00 PM	K130	12
24.9	7.4	67.7	116	04dec2006	1:00:00 PM	K130	13
56	43.8	.2	1168	04dec2006	2:00:00 PM	K130	14
74.6	25.4	0	646	04dec2006	3:00:00 PM	K130	15
59.1	16.8	24	414	04dec2006	4:00:00 PM	K130	16
56	44	0	1206	04dec2006	5:00:00 PM	K130	17
53.5	41	5.4	1121	04dec2006	6:00:00 PM	K130	18
84.3	15.7	0	363	04dec2006	7:00:00 PM	K130	19
76.4	3.7	19.9	66	04dec2006	8:00:00 PM	K130	20
8.2	.6	91.2	12	04dec2006	9:00:00 PM	K130	21
7.2	.2	92.6	5	04dec2006	10:00:00 PM	K130	22
20.2	.7	79.1	13	04dec2006	11:00:00 PM	K130	23
28.5	1.5	69.9	38	05dec2006	12:00:00 AM	K130	0
.8	.4	98.8	12	05dec2006	1:00:00 AM	K130	1
27.9	2.6	69.5	62	05dec2006	2:00:00 AM	K130	2
10.4	.2	89.4	5	05dec2006	3:00:00 AM	K130	3
.1	.2	99.8	2	05dec2006	4:00:00 AM	K130	4
5.5	.3	94.2	6	05dec2006	5:00:00 AM	K130	5
64.4	20.3	15.3	521	05dec2006	6:00:00 AM	K130	6
75.6	14.4	10	316	05dec2006	7:00:00 AM	K130	7
85	15	0	365	05dec2006	8:00:00 AM	K130	8
65.4	18	16.6	442	05dec2006	9:00:00 AM	K130	9
79.1	16.7	4.2	443	05dec2006	10:00:00 AM	K130	10
86.4	12.4	1.2	307	05dec2006	11:00:00 AM	K130	11
32.7	23	44.3	650	05dec2006	12:00:00 PM	K130	12
58.8	41.2	0	1154	05dec2006	1:00:00 PM	K130	13
81.6	18.4	0	457	05dec2006	2:00:00 PM	K130	14
60.1	39.9	0	1120	05dec2006	3:00:00 PM	K130	15
85.6	14.4	0	324	05dec2006	4:00:00 PM	K130	16
72.7	8.6	18.7	168	05dec2006	5:00:00 PM	K130	17
68.7	31.3	0	816	05dec2006	6:00:00 PM	K130	18
70.8	13.4	15.8	314	05dec2006	7:00:00 PM	K130	19
.1	.3	99.6	7	05dec2006	8:00:00 PM	K130	20
5.1	.1	94.8	1	05dec2006	9:00:00 PM	K130	21
8.1	.5	91.4	8	05dec2006	10:00:00 PM	K130	22
11.6	.7	87.7	14	05dec2006	11:00:00 PM	K130	23
22	.9	77.1	16	06dec2006	12:00:00 AM	K130	0
.1	.2	99.8	3	06dec2006	1:00:00 AM	K130	1
56.1	2.8	41.1	58	06dec2006	2:00:00 AM	K130	2
0	0	100	0	06dec2006	3:00:00 AM	K130	3
5.8	.2	94	3	06dec2006	4:00:00 AM	K130	4
0	0	99.9	0	06dec2006	5:00:00 AM	K130	5
0	.3	99.6	7	06dec2006	6:00:00 AM	K130	6
40.1	12.4	47.5	299	06dec2006	7:00:00 AM	K130	7
36.4	63.6	0	1823	06dec2006	8:00:00 AM	K130	8
68.5	31.5	0	830	06dec2006	9:00:00 AM	K130	9
63.4	15.4	21.2	395	06dec2006	10:00:00 AM	K130	10
53.1	7.3	39.6	160	06dec2006	11:00:00 AM	K130	11
64.7	15.1	20.2	351	06dec2006	12:00:00 PM	K130	12
51.3	33.8	14.9	860	06dec2006	1:00:00 PM	K130	13
70.9	29.1	0	734	06dec2006	2:00:00 PM	K130	14
64.8	23.7	11.5	556	06dec2006	3:00:00 PM	K130	15
61	27.8	11.2	726	06dec2006	4:00:00 PM	K130	16
81.7	18.3	0	434	06dec2006	5:00:00 PM	K130	17
69	25.2	5.8	659	06dec2006	6:00:00 PM	K130	18
52.1	47.9	0	1389	06dec2006	7:00:00 PM	K130	19
28.7	1.3	70	26	06dec2006	8:00:00 PM	K130	20
27.5	1.7	70.9	37	06dec2006	9:00:00 PM	K130	21
4.4	.4	95.2	7	06dec2006	10:00:00 PM	K130	22
.1	.5	99.4	12	06dec2006	11:00:00 PM	K130	23
14.3	1.9	83.8	40	07dec2006	12:00:00 AM	K130	0
22.5	2	75.5	37	07dec2006	1:00:00 AM	K130	1
8.9	1.1	90.1	13	07dec2006	2:00:00 AM	K130	2
0	.1	99.9	3	07dec2006	3:00:00 AM	K130	3
16.9	1.4	81.7	27	07dec2006	4:00:00 AM	K130	4
5	.1	94.9	1	07dec2006	5:00:00 AM	K130	5
36.6	8.3	55.1	179	07dec2006	6:00:00 AM	K130	6
29.9	6.7	63.4	120	07dec2006	7:00:00 AM	K130	7
65.8	34.2	.1	842	07dec2006	8:00:00 AM	K130	8
76.4	15.2	8.4	350	07dec2006	9:00:00 AM	K130	9
47.2	8.3	44.5	149	07dec2006	10:00:00 AM	K130	10
68.4	31.6	0	831	07dec2006	11:00:00 AM	K130	11
74.1	10.1	15.8	181	07dec2006	12:00:00 PM	K130	12
84.9	15.1	0	361	07dec2006	1:00:00 PM	K130	13
47.6	33.5	18.9	895	07dec2006	2:00:00 PM	K130	14
63.6	36.4	0	944	07dec2006	3:00:00 PM	K130	15
55.2	44.8	0	1258	07dec2006	4:00:00 PM	K130	16
66.2	17.8	16	417	07dec2006	5:00:00 PM	K130	17
44.1	37.1	18.8	1080	07dec2006	6:00:00 PM	K130	18
83.7	12.4	3.9	305	07dec2006	7:00:00 PM	K130	19
52.2	4.2	43.6	77	07dec2006	8:00:00 PM	K130	20
9.3	2.2	88.5	55	07dec2006	9:00:00 PM	K130	21
45.6	3.5	50.8	70	07dec2006	10:00:00 PM	K130	22
49.6	2.8	47.6	54	07dec2006	11:00:00 PM	K130	23
0	.1	99.9	2	08dec2006	12:00:00 AM	K130	0
4.9	1.6	93.5	34	08dec2006	1:00:00 AM	K130	1
8.5	.7	90.9	15	08dec2006	2:00:00 AM	K130	2
46.2	8.8	45	204	08dec2006	3:00:00 AM	K130	3
65.6	27.5	6.9	728	08dec2006	4:00:00 AM	K130	4
53.4	17.3	29.3	399	08dec2006	5:00:00 AM	K130	5
25.7	22.6	51.6	631	08dec2006	6:00:00 AM	K130	6
27.8	4.5	67.6	91	08dec2006	7:00:00 AM	K130	7
13.1	1.9	85	21	08dec2006	8:00:00 AM	K130	8
11.4	2.6	85.9	35	08dec2006	9:00:00 AM	K130	9
43.7	9.1	47.3	134	08dec2006	10:00:00 AM	K130	10
45.2	11.3	43.4	271	08dec2006	11:00:00 AM	K130	11
30.6	4.5	64.9	75	08dec2006	12:00:00 PM	K130	12
6.5	1.4	92.1	34	08dec2006	9:00:00 PM	K130	21
6.8	1.1	92.1	21	08dec2006	10:00:00 PM	K130	22
5.4	.5	94.1	8	08dec2006	11:00:00 PM	K130	23
0	.1	99.8	4	09dec2006	12:00:00 AM	K130	0
35.3	3.1	61.7	69	09dec2006	1:00:00 AM	K130	1
4.5	.6	94.9	14	09dec2006	2:00:00 AM	K130	2
0	.1	99.9	0	09dec2006	3:00:00 AM	K130	3
6.4	.5	93.1	9	09dec2006	4:00:00 AM	K130	4
11.3	1.2	87.4	19	09dec2006	5:00:00 AM	K130	5
63.8	14.4	21.8	394	09dec2006	6:00:00 AM	K130	6
58.6	41.4	0	1080	09dec2006	7:00:00 AM	K130	7
66.1	33.9	0	835	09dec2006	8:00:00 AM	K130	8
61.2	12.6	26.2	279	09dec2006	9:00:00 AM	K130	9
50.8	21.2	28	552	09dec2006	10:00:00 AM	K130	10
70.3	29.7	0	843	09dec2006	11:00:00 AM	K130	11
87.3	12.7	0	304	09dec2006	12:00:00 PM	K130	12
77.6	22.4	0	577	09dec2006	1:00:00 PM	K130	13
47.8	52.1	.1	1446	09dec2006	2:00:00 PM	K130	14
64.7	35.2	.1	904	09dec2006	3:00:00 PM	K130	15
49.7	50.2	.1	1145	09dec2006	4:00:00 PM	K130	16
66.2	33.7	0	881	09dec2006	5:00:00 PM	K130	17
64	36	0	904	09dec2006	6:00:00 PM	K130	18
67.4	32.6	0	887	09dec2006	7:00:00 PM	K130	19
97.1	2.9	0	56	09dec2006	8:00:00 PM	K130	20
95.5	4.5	0	82	09dec2006	9:00:00 PM	K130	21
26.3	.9	72.8	14	09dec2006	10:00:00 PM	K130	22
62.5	4.1	33.3	87	09dec2006	11:00:00 PM	K130	23
87.3	2.8	9.9	53	10dec2006	12:00:00 AM	K130	0
31	1	68	20	10dec2006	1:00:00 AM	K130	1
24.9	1.6	73.5	28	10dec2006	2:00:00 AM	K130	2
71.5	2.5	26	48	10dec2006	3:00:00 AM	K130	3
0	0	100	0	10dec2006	4:00:00 AM	K130	4
28.4	1.1	70.5	22	10dec2006	5:00:00 AM	K130	5
82.9	10.9	6.2	250	10dec2006	6:00:00 AM	K130	6
49	12.4	38.6	268	10dec2006	7:00:00 AM	K130	7
31	11.9	57	294	10dec2006	8:00:00 AM	K130	8
34.1	7.2	58.8	139	10dec2006	9:00:00 AM	K130	9
30.5	3.8	65.7	52	10dec2006	10:00:00 AM	K130	10
60.8	23.5	15.7	576	10dec2006	11:00:00 AM	K130	11
37.5	5.6	56.9	113	10dec2006	12:00:00 PM	K130	12
72.3	21	6.7	537	10dec2006	1:00:00 PM	K130	13
53.9	46.1	0	1241	10dec2006	2:00:00 PM	K130	14
65.8	34.2	0	833	10dec2006	3:00:00 PM	K130	15
56.3	43.7	0	1189	10dec2006	4:00:00 PM	K130	16
71.9	20.4	7.7	472	10dec2006	5:00:00 PM	K130	17
62.5	37.5	0	946	10dec2006	6:00:00 PM	K130	18
73.3	20.6	6.1	561	10dec2006	7:00:00 PM	K130	19
21.8	1.4	76.8	23	10dec2006	8:00:00 PM	K130	20
.1	.6	99.3	15	10dec2006	9:00:00 PM	K130	21
.1	.3	99.6	7	10dec2006	10:00:00 PM	K130	22
15.6	.8	83.6	10	10dec2006	11:00:00 PM	K130	23
29.2	2.8	68	63	11dec2006	12:00:00 AM	K130	0
3.5	.8	95.7	17	11dec2006	1:00:00 AM	K130	1
6.8	.5	92.7	9	11dec2006	2:00:00 AM	K130	2
6.1	1	92.9	23	11dec2006	3:00:00 AM	K130	3
0	.1	99.9	4	11dec2006	4:00:00 AM	K130	4
28.7	3.2	68.1	39	11dec2006	5:00:00 AM	K130	5
35.7	8.3	56	194	11dec2006	6:00:00 AM	K130	6
39.4	60.6	0	1853	11dec2006	7:00:00 AM	K130	7
80.1	19.9	0	488	11dec2006	8:00:00 AM	K130	8
82.3	17.7	0	399	11dec2006	9:00:00 AM	K130	9
32	16.3	51.7	416	11dec2006	10:00:00 AM	K130	10
58.8	22.2	19	562	11dec2006	11:00:00 AM	K130	11
33.2	60.6	6.1	1801	11dec2006	12:00:00 PM	K130	12
29.3	3	67.7	54	11dec2006	1:00:00 PM	K130	13
36.6	30.5	32.9	869	11dec2006	2:00:00 PM	K130	14
69.2	30.8	0	745	11dec2006	3:00:00 PM	K130	15
65.4	34.2	.4	903	11dec2006	4:00:00 PM	K130	16
59.3	40.7	0	1096	11dec2006	5:00:00 PM	K130	17
63.5	36.5	0	1061	11dec2006	6:00:00 PM	K130	18
50.6	2.8	46.6	55	11dec2006	7:00:00 PM	K130	19
19.6	1.4	79.1	26	11dec2006	8:00:00 PM	K130	20
14.9	2	83.1	42	11dec2006	9:00:00 PM	K130	21
26	1.6	72.3	30	11dec2006	10:00:00 PM	K130	22
18.1	3.2	78.7	74	11dec2006	11:00:00 PM	K130	23
0	.1	99.8	3	12dec2006	12:00:00 AM	K130	0
19.6	6.2	74.2	152	12dec2006	1:00:00 AM	K130	1
62.3	37.6	.1	979	12dec2006	2:00:00 AM	K130	2
51.3	13.1	35.5	297	12dec2006	3:00:00 AM	K130	3
46.3	8.7	45	177	12dec2006	4:00:00 AM	K130	4
9	1.2	89.8	25	12dec2006	5:00:00 AM	K130	5
0	.1	99.9	2	12dec2006	6:00:00 AM	K130	6
39	35.5	25.6	1036	12dec2006	7:00:00 AM	K130	7
47.8	8.2	44	158	12dec2006	8:00:00 AM	K130	8
5	1.8	93.2	27	12dec2006	9:00:00 AM	K130	9
20.4	3.3	76.3	52	12dec2006	10:00:00 AM	K130	10
18.2	2.9	78.9	56	12dec2006	11:00:00 AM	K130	11
62	6.5	31.5	118	12dec2006	12:00:00 PM	K130	12
67.6	10.9	21.6	240	12dec2006	1:00:00 PM	K130	13
51.4	28.1	20.5	766	12dec2006	2:00:00 PM	K130	14
63.1	36.9	0	959	12dec2006	3:00:00 PM	K130	15
71.2	28.8	0	747	12dec2006	4:00:00 PM	K130	16
53.2	46.7	0	1262	12dec2006	5:00:00 PM	K130	17
56.4	43.6	0	1177	12dec2006	6:00:00 PM	K130	18
65	35	0	1003	12dec2006	7:00:00 PM	K130	19
8.2	2.1	89.7	52	12dec2006	8:00:00 PM	K130	20
1.1	.5	98.4	11	12dec2006	9:00:00 PM	K130	21
0	0	99.9	1	12dec2006	10:00:00 PM	K130	22
9.1	1.2	89.7	22	12dec2006	11:00:00 PM	K130	23
0	.3	99.6	9	13dec2006	12:00:00 AM	K130	0
5	.5	94.5	12	13dec2006	1:00:00 AM	K130	1
6.2	.2	93.6	7	13dec2006	2:00:00 AM	K130	2
87	3.4	9.6	69	13dec2006	3:00:00 AM	K130	3
30.7	5.8	63.5	129	13dec2006	4:00:00 AM	K130	4
31.5	.9	67.7	18	13dec2006	5:00:00 AM	K130	5
18.6	6.6	74.8	166	13dec2006	6:00:00 AM	K130	6
71.6	28.4	0	707	13dec2006	7:00:00 AM	K130	7
70.2	29.8	0	764	13dec2006	8:00:00 AM	K130	8
70.2	18.8	11	440	13dec2006	9:00:00 AM	K130	9
62.3	20	17.7	470	13dec2006	10:00:00 AM	K130	10
44.6	21.9	33.5	537	13dec2006	11:00:00 AM	K130	11
44.1	20.1	35.8	567	13dec2006	12:00:00 PM	K130	12
53.2	7.4	39.4	143	13dec2006	1:00:00 PM	K130	13
82.3	15.3	2.4	377	13dec2006	2:00:00 PM	K130	14
23.7	18.7	57.6	543	13dec2006	3:00:00 PM	K130	15
74.8	25.2	0	631	13dec2006	4:00:00 PM	K130	16
56.8	33.5	9.7	865	13dec2006	5:00:00 PM	K130	17
58.2	41.8	0	1145	13dec2006	6:00:00 PM	K130	18
67.3	32.7	.1	873	13dec2006	7:00:00 PM	K130	19
13.5	8	78.5	253	13dec2006	8:00:00 PM	K130	20
8	.8	91.2	16	13dec2006	9:00:00 PM	K130	21
.1	.5	99.4	12	13dec2006	10:00:00 PM	K130	22
3.9	.4	95.7	7	13dec2006	11:00:00 PM	K130	23
10.3	1.6	88.2	36	14dec2006	12:00:00 AM	K130	0
36.4	2.2	61.4	47	14dec2006	1:00:00 AM	K130	1
0	.2	99.8	4	14dec2006	2:00:00 AM	K130	2
25.7	.6	73.7	14	14dec2006	3:00:00 AM	K130	3
97.4	2.6	0	49	14dec2006	4:00:00 AM	K130	4
97	3	0	53	14dec2006	5:00:00 AM	K130	5
93	7	0	147	14dec2006	6:00:00 AM	K130	6
72.8	27.2	0	685	14dec2006	7:00:00 AM	K130	7
64.4	35.6	0	945	14dec2006	8:00:00 AM	K130	8
74.2	25.8	0	625	14dec2006	9:00:00 AM	K130	9
52.4	41.9	5.7	1205	14dec2006	10:00:00 AM	K130	10
36.7	8.8	54.5	174	14dec2006	11:00:00 AM	K130	11
3.3	1	95.8	20	14dec2006	12:00:00 PM	K130	12
41.9	10.5	47.5	251	14dec2006	1:00:00 PM	K130	13
16.6	4	79.3	80	14dec2006	2:00:00 PM	K130	14
40.1	30.2	29.7	875	14dec2006	3:00:00 PM	K130	15
56.7	43.3	0	1202	14dec2006	4:00:00 PM	K130	16
61.6	38.4	0	1049	14dec2006	5:00:00 PM	K130	17
59.4	40.6	0	1122	14dec2006	6:00:00 PM	K130	18
51.5	48.5	0	1366	14dec2006	7:00:00 PM	K130	19
39	6.7	54.3	185	14dec2006	8:00:00 PM	K130	20
6.7	.7	92.6	19	14dec2006	9:00:00 PM	K130	21
6.7	.7	92.6	16	14dec2006	10:00:00 PM	K130	22
8.1	1	90.9	20	14dec2006	11:00:00 PM	K130	23
0	.2	99.8	5	15dec2006	12:00:00 AM	K130	0
36	4.7	59.3	103	15dec2006	1:00:00 AM	K130	1
0	0	100	0	15dec2006	2:00:00 AM	K130	2
10.8	.4	88.8	7	15dec2006	3:00:00 AM	K130	3
6	.5	93.5	10	15dec2006	4:00:00 AM	K130	4
0	.1	99.9	3	15dec2006	5:00:00 AM	K130	5
37.7	7.5	54.8	181	15dec2006	6:00:00 AM	K130	6
81.2	15.5	3.3	360	15dec2006	7:00:00 AM	K130	7
32.1	19.3	48.6	503	15dec2006	8:00:00 AM	K130	8
65.4	34.6	0	905	15dec2006	9:00:00 AM	K130	9
63.6	36.4	0	991	15dec2006	10:00:00 AM	K130	10
64.9	19.6	15.6	475	15dec2006	11:00:00 AM	K130	11
47.6	27.2	25.2	791	15dec2006	12:00:00 PM	K130	12
46	7.3	46.7	159	15dec2006	1:00:00 PM	K130	13
46.2	42.3	11.6	1195	15dec2006	2:00:00 PM	K130	14
26.5	20.1	53.4	453	01dec2006	7:00:00 PM	K149	19
32.9	18.2	49	436	01dec2006	8:00:00 PM	K149	20
3.3	1.3	95.4	27	01dec2006	9:00:00 PM	K149	21
0	.1	99.8	3	01dec2006	10:00:00 PM	K149	22
6.2	1.2	92.6	7	01dec2006	11:00:00 PM	K149	23
26.1	6.3	67.6	113	02dec2006	12:00:00 AM	K149	0
14.9	2.1	83	18	02dec2006	1:00:00 AM	K149	1
0	.1	99.9	1	02dec2006	2:00:00 AM	K149	2
14.8	2.1	83	12	02dec2006	3:00:00 AM	K149	3
14	2.9	83.1	34	02dec2006	4:00:00 AM	K149	4
7.4	1.6	91.1	24	02dec2006	5:00:00 AM	K149	5
13.7	2.3	84	13	02dec2006	6:00:00 AM	K149	6
11.4	33.3	55.4	981	02dec2006	7:00:00 AM	K149	7
69.6	30.4	0	694	02dec2006	8:00:00 AM	K149	8
68.5	31.4	.1	738	02dec2006	9:00:00 AM	K149	9
72.3	17.8	9.8	436	02dec2006	10:00:00 AM	K149	10
68.9	31.1	0	816	02dec2006	11:00:00 AM	K149	11
63.6	36.2	.2	956	02dec2006	12:00:00 PM	K149	12
31.9	68.1	0	2151	02dec2006	1:00:00 PM	K149	13
50.4	30.1	19.5	849	02dec2006	2:00:00 PM	K149	14
71.5	28.5	.1	742	02dec2006	3:00:00 PM	K149	15
71.7	28.3	0	742	02dec2006	4:00:00 PM	K149	16
72.7	25.3	2	645	02dec2006	5:00:00 PM	K149	17
65.2	34.7	.1	931	02dec2006	6:00:00 PM	K149	18
66.5	33.5	0	858	02dec2006	7:00:00 PM	K149	19
31.6	59.9	8.6	1725	02dec2006	8:00:00 PM	K149	20
12	2.2	85.8	38	02dec2006	9:00:00 PM	K149	21
16.5	2.7	80.9	26	02dec2006	10:00:00 PM	K149	22
14.8	3.9	81.3	58	02dec2006	11:00:00 PM	K149	23
38.6	5.8	55.6	67	03dec2006	12:00:00 AM	K149	0
0	.1	99.9	1	03dec2006	1:00:00 AM	K149	1
26.3	4.5	69.2	42	03dec2006	2:00:00 AM	K149	2
0	.1	99.9	2	03dec2006	3:00:00 AM	K149	3
0	.1	99.9	2	03dec2006	4:00:00 AM	K149	4
11.8	2.4	85.8	28	03dec2006	5:00:00 AM	K149	5
4.8	.9	94.3	6	03dec2006	6:00:00 AM	K149	6
13.5	4.7	81.8	83	03dec2006	7:00:00 AM	K149	7
18.2	2.3	79.5	15	03dec2006	8:00:00 AM	K149	8
35.4	5.3	59.3	60	03dec2006	9:00:00 AM	K149	9
68.3	31.7	0	695	03dec2006	10:00:00 AM	K149	10
59.4	40.6	0	1066	03dec2006	11:00:00 AM	K149	11
44	56	0	1548	03dec2006	12:00:00 PM	K149	12
58.4	41.6	0	1125	03dec2006	1:00:00 PM	K149	13
74.8	22.2	2.9	566	03dec2006	2:00:00 PM	K149	14
64.3	35.7	0	977	03dec2006	3:00:00 PM	K149	15
66.1	33.9	0	937	03dec2006	4:00:00 PM	K149	16
47.2	52.8	0	1492	03dec2006	5:00:00 PM	K149	17
39.2	60.8	0	1665	03dec2006	6:00:00 PM	K149	18
83.6	16.4	0	202	03dec2006	7:00:00 PM	K149	19
9.8	1.8	88.4	28	03dec2006	8:00:00 PM	K149	20
15.3	4.3	80.4	76	03dec2006	9:00:00 PM	K149	21
18.9	2.6	78.5	19	03dec2006	10:00:00 PM	K149	22
5.1	.8	94	7	03dec2006	11:00:00 PM	K149	23
13.1	1.8	85.1	16	04dec2006	12:00:00 AM	K149	0
38.2	4.7	57.1	33	04dec2006	1:00:00 AM	K149	1
4.7	.8	94.5	8	04dec2006	2:00:00 AM	K149	2
11	1.1	87.8	6	04dec2006	3:00:00 AM	K149	3
18.8	2.7	78.5	34	04dec2006	4:00:00 AM	K149	4
3.7	1	95.3	12	04dec2006	5:00:00 AM	K149	5
0	.3	99.6	9	04dec2006	6:00:00 AM	K149	6
41.1	53.3	5.6	1515	04dec2006	7:00:00 AM	K149	7
58.7	40.3	1	1004	04dec2006	8:00:00 AM	K149	8
16.9	26.2	56.9	728	04dec2006	9:00:00 AM	K149	9
49.5	50.5	0	1346	04dec2006	10:00:00 AM	K149	10
48.8	50.8	.4	1426	04dec2006	11:00:00 AM	K149	11
62.5	37.4	.1	1006	04dec2006	12:00:00 PM	K149	12
66.9	33.1	0	908	04dec2006	1:00:00 PM	K149	13
66.5	33.5	0	907	04dec2006	2:00:00 PM	K149	14
82.1	17.8	.1	441	04dec2006	3:00:00 PM	K149	15
51.2	32.1	16.7	873	04dec2006	4:00:00 PM	K149	16
35	59.5	5.4	1749	04dec2006	5:00:00 PM	K149	17
61.6	38.4	0	1060	04dec2006	6:00:00 PM	K149	18
74	9.4	16.7	169	04dec2006	7:00:00 PM	K149	19
19.2	2.1	78.7	50	04dec2006	8:00:00 PM	K149	20
0	.2	99.8	4	04dec2006	9:00:00 PM	K149	21
27.8	5.5	66.7	89	04dec2006	10:00:00 PM	K149	22
19.5	5.2	75.3	76	04dec2006	11:00:00 PM	K149	23
60.9	9.1	30	104	05dec2006	12:00:00 AM	K149	0
6	1.5	92.4	15	05dec2006	1:00:00 AM	K149	1
0	0	100	0	05dec2006	2:00:00 AM	K149	2
12.4	2.3	85.3	26	05dec2006	3:00:00 AM	K149	3
13.4	1.7	85	15	05dec2006	4:00:00 AM	K149	4
0	0	99.9	0	05dec2006	5:00:00 AM	K149	5
1.9	.6	97.5	12	05dec2006	6:00:00 AM	K149	6
34	6	60.1	80	05dec2006	7:00:00 AM	K149	7
38.3	5.3	56.4	49	05dec2006	8:00:00 AM	K149	8
41.7	25.1	33.2	663	05dec2006	9:00:00 AM	K149	9
54.5	45.5	0	1242	05dec2006	10:00:00 AM	K149	10
53	47	0	1258	05dec2006	11:00:00 AM	K149	11
46.5	53.5	0	1307	05dec2006	12:00:00 PM	K149	12
63.9	36.1	0	848	05dec2006	1:00:00 PM	K149	13
58.3	41.7	0	1120	05dec2006	2:00:00 PM	K149	14
60.1	8	31.9	165	05dec2006	3:00:00 PM	K149	15
73.4	26.6	0	575	05dec2006	4:00:00 PM	K149	16
56.2	43.8	0	1113	05dec2006	5:00:00 PM	K149	17
46.2	53.7	.1	1474	05dec2006	6:00:00 PM	K149	18
35.1	38.4	26.4	1074	05dec2006	7:00:00 PM	K149	19
33.8	5.3	60.9	62	05dec2006	8:00:00 PM	K149	20
11.7	1.9	86.4	22	05dec2006	9:00:00 PM	K149	21
0	.1	99.9	2	05dec2006	10:00:00 PM	K149	22
29.9	4.5	65.5	56	05dec2006	11:00:00 PM	K149	23
18.6	2.8	78.6	35	06dec2006	12:00:00 AM	K149	0
7.1	1.3	91.7	20	06dec2006	1:00:00 AM	K149	1
56.9	7.3	35.9	76	06dec2006	2:00:00 AM	K149	2
9	1	90	8	06dec2006	3:00:00 AM	K149	3
4.6	.6	94.9	5	06dec2006	4:00:00 AM	K149	4
0	0	100	0	06dec2006	5:00:00 AM	K149	5
2.8	.5	96.7	5	06dec2006	6:00:00 AM	K149	6
42.9	7.7	49.3	109	06dec2006	7:00:00 AM	K149	7
28.8	2.6	68.5	31	06dec2006	8:00:00 AM	K149	8
27.5	3.9	68.6	39	06dec2006	9:00:00 AM	K149	9
46.4	41.4	12.2	1070	06dec2006	10:00:00 AM	K149	10
39.4	60.5	.1	1652	06dec2006	11:00:00 AM	K149	11
52.1	47.9	0	1101	06dec2006	12:00:00 PM	K149	12
47.6	52.4	0	1377	06dec2006	1:00:00 PM	K149	13
61.3	38.7	0	889	06dec2006	2:00:00 PM	K149	14
61.8	38.2	0	964	06dec2006	3:00:00 PM	K149	15
61.2	38.7	0	1037	06dec2006	4:00:00 PM	K149	16
74.9	25.1	0	567	06dec2006	5:00:00 PM	K149	17
52.3	47.6	.1	1352	06dec2006	6:00:00 PM	K149	18
26.5	73.5	0	2195	06dec2006	7:00:00 PM	K149	19
22.7	7.3	70	106	06dec2006	8:00:00 PM	K149	20
35.4	6.4	58.2	48	06dec2006	9:00:00 PM	K149	21
19.3	4.6	76.1	61	06dec2006	10:00:00 PM	K149	22
23.6	3.1	73.3	22	06dec2006	11:00:00 PM	K149	23
.1	.4	99.5	14	07dec2006	12:00:00 AM	K149	0
36.6	6.3	57	47	07dec2006	1:00:00 AM	K149	1
.7	.4	98.9	9	07dec2006	2:00:00 AM	K149	2
23.4	3.9	72.7	34	07dec2006	3:00:00 AM	K149	3
5.5	.6	93.9	7	07dec2006	4:00:00 AM	K149	4
8.4	1	90.6	6	07dec2006	5:00:00 AM	K149	5
42	4.9	53.1	67	07dec2006	6:00:00 AM	K149	6
37.8	6.5	55.7	102	07dec2006	7:00:00 AM	K149	7
0	0	100	0	07dec2006	8:00:00 AM	K149	8
31.4	31.5	37.1	830	07dec2006	9:00:00 AM	K149	9
54.2	45.8	0	1278	07dec2006	10:00:00 AM	K149	10
64.6	35.4	0	762	07dec2006	11:00:00 AM	K149	11
60.6	34	5.4	793	07dec2006	12:00:00 PM	K149	12
50.4	47.6	1.9	1195	07dec2006	1:00:00 PM	K149	13
54.3	45.6	.1	1104	07dec2006	2:00:00 PM	K149	14
55.7	44.3	0	1110	07dec2006	3:00:00 PM	K149	15
56.3	43.7	0	1079	07dec2006	4:00:00 PM	K149	16
51	49	0	1207	07dec2006	5:00:00 PM	K149	17
58.2	41.8	0	1014	07dec2006	6:00:00 PM	K149	18
41.4	58.6	0	1708	07dec2006	7:00:00 PM	K149	19
14	13.4	72.6	402	07dec2006	8:00:00 PM	K149	20
18.5	3.4	78.1	22	07dec2006	9:00:00 PM	K149	21
24.3	4.5	71.1	24	07dec2006	10:00:00 PM	K149	22
25.5	3.3	71.2	19	07dec2006	11:00:00 PM	K149	23
19.9	3.8	76.3	50	08dec2006	12:00:00 AM	K149	0
22.5	2.5	74.9	29	08dec2006	1:00:00 AM	K149	1
4.8	.7	94.5	6	08dec2006	2:00:00 AM	K149	2
14	1.8	84.2	17	08dec2006	3:00:00 AM	K149	3
0	.2	99.8	4	08dec2006	4:00:00 AM	K149	4
9.7	.9	89.5	4	08dec2006	5:00:00 AM	K149	5
20.1	4.6	75.4	53	08dec2006	6:00:00 AM	K149	6
26.5	2.5	71.1	23	08dec2006	7:00:00 AM	K149	7
3.3	.9	95.8	5	08dec2006	8:00:00 AM	K149	8
70.2	13.4	16.4	207	08dec2006	9:00:00 AM	K149	9
80.8	19.2	0	280	08dec2006	10:00:00 AM	K149	10
77.7	22.3	0	318	08dec2006	11:00:00 AM	K149	11
37.4	62.6	0	1842	08dec2006	12:00:00 PM	K149	12
7	.6	92.5	16	08dec2006	9:00:00 PM	K149	21
0	.1	99.9	2	08dec2006	10:00:00 PM	K149	22
12.8	.5	86.7	11	08dec2006	11:00:00 PM	K149	23
13.9	1	85.1	25	09dec2006	12:00:00 AM	K149	0
70.4	1.4	28.2	26	09dec2006	1:00:00 AM	K149	1
4.4	.3	95.3	7	09dec2006	2:00:00 AM	K149	2
32.7	.8	66.4	20	09dec2006	3:00:00 AM	K149	3
29	3.3	67.7	73	09dec2006	4:00:00 AM	K149	4
14.4	.3	85.3	6	09dec2006	5:00:00 AM	K149	5
12.5	.7	86.9	13	09dec2006	6:00:00 AM	K149	6
28	3.4	68.6	83	09dec2006	7:00:00 AM	K149	7
28.2	71.8	0	2122	09dec2006	8:00:00 AM	K149	8
67.7	32.3	0	872	09dec2006	9:00:00 AM	K149	9
73.1	26.9	0	711	09dec2006	10:00:00 AM	K149	10
83.8	16.2	0	393	09dec2006	11:00:00 AM	K149	11
73.8	26.2	0	697	09dec2006	12:00:00 PM	K149	12
88.9	11.1	0	258	09dec2006	1:00:00 PM	K149	13
75	25	0	689	09dec2006	2:00:00 PM	K149	14
68.5	31.5	0	863	09dec2006	3:00:00 PM	K149	15
82.1	17.9	0	472	09dec2006	4:00:00 PM	K149	16
48.6	51.4	0	1494	09dec2006	5:00:00 PM	K149	17
53.4	46.6	0	1313	09dec2006	6:00:00 PM	K149	18
39.3	60.7	0	1766	09dec2006	7:00:00 PM	K149	19
58.1	41.9	0	1239	09dec2006	8:00:00 PM	K149	20
48.2	1	50.8	23	09dec2006	9:00:00 PM	K149	21
72.1	2.2	25.6	50	09dec2006	10:00:00 PM	K149	22
92.2	1.9	5.9	39	09dec2006	11:00:00 PM	K149	23
11.1	.6	88.3	16	10dec2006	12:00:00 AM	K149	0
87.5	6	6.6	125	10dec2006	1:00:00 AM	K149	1
37.7	6.5	55.8	133	10dec2006	2:00:00 AM	K149	2
26.2	6.6	67.2	139	10dec2006	3:00:00 AM	K149	3
32.2	3.7	64.1	67	10dec2006	4:00:00 AM	K149	4
2.6	.5	96.9	12	10dec2006	5:00:00 AM	K149	5
74.9	10.6	14.5	278	10dec2006	6:00:00 AM	K149	6
17.8	82.2	0	2448	10dec2006	7:00:00 AM	K149	7
34.1	65.9	0	1807	10dec2006	8:00:00 AM	K149	8
30.8	69.2	0	1902	10dec2006	9:00:00 AM	K149	9
24.6	75.4	0	2061	10dec2006	10:00:00 AM	K149	10
35.7	64.3	0	1717	10dec2006	11:00:00 AM	K149	11
32.9	67.1	0	1786	10dec2006	12:00:00 PM	K149	12
50.4	49.6	0	1464	10dec2006	1:00:00 PM	K149	13
20.7	79.3	0	2419	10dec2006	2:00:00 PM	K149	14
66.5	33.5	0	971	10dec2006	3:00:00 PM	K149	15
66.9	33.1	0	911	10dec2006	4:00:00 PM	K149	16
69.8	30.2	0	832	10dec2006	5:00:00 PM	K149	17
73.1	26.9	0	719	10dec2006	6:00:00 PM	K149	18
57.8	42.2	0	1139	10dec2006	7:00:00 PM	K149	19
79	3.2	17.8	68	10dec2006	8:00:00 PM	K149	20
58.6	1.7	39.6	36	10dec2006	9:00:00 PM	K149	21
45.4	.6	54.1	11	10dec2006	10:00:00 PM	K149	22
51.1	.6	48.3	14	10dec2006	11:00:00 PM	K149	23
13.9	1.1	85	20	11dec2006	12:00:00 AM	K149	0
15.7	1	83.3	21	11dec2006	1:00:00 AM	K149	1
42.4	.6	57	12	11dec2006	2:00:00 AM	K149	2
14	.8	85.2	14	11dec2006	3:00:00 AM	K149	3
25.5	1	73.5	25	11dec2006	4:00:00 AM	K149	4
10.9	.3	88.9	5	11dec2006	5:00:00 AM	K149	5
50.2	9.7	40.1	274	11dec2006	6:00:00 AM	K149	6
15.4	84.6	0	2590	11dec2006	7:00:00 AM	K149	7
34	66	0	1801	11dec2006	8:00:00 AM	K149	8
32.6	67.4	0	1780	11dec2006	9:00:00 AM	K149	9
22.3	77.7	0	2099	11dec2006	10:00:00 AM	K149	10
29.1	70.9	0	1896	11dec2006	11:00:00 AM	K149	11
62.3	37.7	0	1011	11dec2006	12:00:00 PM	K149	12
13.5	86.5	0	2634	11dec2006	1:00:00 PM	K149	13
53.5	46.5	0	1320	11dec2006	2:00:00 PM	K149	14
68.4	31.6	0	866	11dec2006	3:00:00 PM	K149	15
79.2	19.8	.9	531	11dec2006	4:00:00 PM	K149	16
71.8	28.2	0	767	11dec2006	5:00:00 PM	K149	17
48.2	51.8	0	1528	11dec2006	6:00:00 PM	K149	18
94.5	5.5	0	127	11dec2006	7:00:00 PM	K149	19
12.4	1.2	86.3	29	11dec2006	8:00:00 PM	K149	20
51.6	1.3	47.1	30	11dec2006	9:00:00 PM	K149	21
38.5	.4	61.1	10	11dec2006	10:00:00 PM	K149	22
34	1.6	64.4	26	11dec2006	11:00:00 PM	K149	23
14.2	.6	85.3	15	12dec2006	12:00:00 AM	K149	0
23	.9	76.1	21	12dec2006	1:00:00 AM	K149	1
27.5	.3	72.2	4	12dec2006	2:00:00 AM	K149	2
9.9	.6	89.5	10	12dec2006	3:00:00 AM	K149	3
0	0	100	0	12dec2006	4:00:00 AM	K149	4
57.8	11.2	31	219	12dec2006	5:00:00 AM	K149	5
46.7	6.6	46.7	181	12dec2006	6:00:00 AM	K149	6
21.5	78.5	0	2443	12dec2006	7:00:00 AM	K149	7
79.4	20.6	0	542	12dec2006	8:00:00 AM	K149	8
83.1	15.9	1	407	12dec2006	9:00:00 AM	K149	9
40.9	3.3	55.8	79	12dec2006	10:00:00 AM	K149	10
24.3	8.5	67.2	213	12dec2006	11:00:00 AM	K149	11
85.1	14.9	0	358	12dec2006	12:00:00 PM	K149	12
15.9	84.1	0	2597	12dec2006	1:00:00 PM	K149	13
61.7	38.3	0	1033	12dec2006	2:00:00 PM	K149	14
56.3	43.7	0	1212	12dec2006	3:00:00 PM	K149	15
67.3	32.7	0	870	12dec2006	4:00:00 PM	K149	16
79.9	20.1	0	510	12dec2006	5:00:00 PM	K149	17
71.6	28.4	0	762	12dec2006	6:00:00 PM	K149	18
60.9	39.1	0	1127	12dec2006	7:00:00 PM	K149	19
84.2	3.4	12.4	66	12dec2006	8:00:00 PM	K149	20
5.8	.3	94	8	12dec2006	9:00:00 PM	K149	21
19.6	4.7	75.7	86	12dec2006	10:00:00 PM	K149	22
72.7	.9	26.4	17	12dec2006	11:00:00 PM	K149	23
12.3	1.8	86	35	13dec2006	12:00:00 AM	K149	0
21.7	3.2	75.1	57	13dec2006	1:00:00 AM	K149	1
14	.8	85.2	14	13dec2006	2:00:00 AM	K149	2
22.8	9.4	67.9	201	13dec2006	3:00:00 AM	K149	3
19.5	.4	80	9	13dec2006	4:00:00 AM	K149	4
10.9	.5	88.6	13	13dec2006	5:00:00 AM	K149	5
71.7	9.3	19	250	13dec2006	6:00:00 AM	K149	6
19.8	80.2	0	2399	13dec2006	7:00:00 AM	K149	7
86.9	13.1	0	338	13dec2006	8:00:00 AM	K149	8
75.7	18.8	5.5	480	13dec2006	9:00:00 AM	K149	9
9.3	1	89.7	19	13dec2006	10:00:00 AM	K149	10
43.9	11.5	44.6	300	13dec2006	11:00:00 AM	K149	11
70.3	29.7	0	787	13dec2006	12:00:00 PM	K149	12
26.8	73.2	0	2180	13dec2006	1:00:00 PM	K149	13
62	38	0	1084	13dec2006	2:00:00 PM	K149	14
54.6	45.4	0	1252	13dec2006	3:00:00 PM	K149	15
80.9	19.1	0	495	13dec2006	4:00:00 PM	K149	16
75.4	24.6	0	646	13dec2006	5:00:00 PM	K149	17
63	37	0	993	13dec2006	6:00:00 PM	K149	18
80.2	19.8	0	533	13dec2006	7:00:00 PM	K149	19
44.5	4.6	50.9	111	13dec2006	8:00:00 PM	K149	20
42.4	1.8	55.8	44	13dec2006	9:00:00 PM	K149	21
10.1	2.7	87.2	56	13dec2006	10:00:00 PM	K149	22
23.9	.9	75.1	20	13dec2006	11:00:00 PM	K149	23
8.4	.3	91.3	7	14dec2006	12:00:00 AM	K149	0
24.8	2.8	72.4	43	14dec2006	1:00:00 AM	K149	1
45.4	4.7	49.9	108	14dec2006	2:00:00 AM	K149	2
30.2	.5	69.3	9	14dec2006	3:00:00 AM	K149	3
97	3	0	59	14dec2006	4:00:00 AM	K149	4
53.1	2.5	44.4	49	14dec2006	5:00:00 AM	K149	5
30.5	1.7	67.8	40	14dec2006	6:00:00 AM	K149	6
31.5	51.8	16.8	1542	14dec2006	7:00:00 AM	K149	7
42.9	57.1	0	1658	14dec2006	8:00:00 AM	K149	8
62.4	18.2	19.4	481	14dec2006	9:00:00 AM	K149	9
27	12.3	60.7	320	14dec2006	10:00:00 AM	K149	10
76.2	22.2	1.6	547	14dec2006	11:00:00 AM	K149	11
37.2	14.6	48.2	414	14dec2006	12:00:00 PM	K149	12
19.2	80.8	0	2413	14dec2006	1:00:00 PM	K149	13
56.9	43.1	0	1200	14dec2006	2:00:00 PM	K149	14
56.2	43.8	0	1202	14dec2006	3:00:00 PM	K149	15
46.9	53.1	0	1553	14dec2006	4:00:00 PM	K149	16
44.2	55.8	0	1593	14dec2006	5:00:00 PM	K149	17
69.3	30.7	0	856	14dec2006	6:00:00 PM	K149	18
23.3	76.7	0	2307	14dec2006	7:00:00 PM	K149	19
28.3	15.2	56.5	430	14dec2006	8:00:00 PM	K149	20
9.2	1.2	89.6	24	14dec2006	9:00:00 PM	K149	21
19.4	1.1	79.5	23	14dec2006	10:00:00 PM	K149	22
4.9	.4	94.7	6	14dec2006	11:00:00 PM	K149	23
63.2	2.8	34	60	15dec2006	12:00:00 AM	K149	0
5.5	1.1	93.4	27	15dec2006	1:00:00 AM	K149	1
0	0	100	1	15dec2006	2:00:00 AM	K149	2
30.4	1.8	67.7	37	15dec2006	3:00:00 AM	K149	3
37.6	5.5	56.9	122	15dec2006	4:00:00 AM	K149	4
5	1.2	93.8	31	15dec2006	5:00:00 AM	K149	5
25.2	1.8	73	43	15dec2006	6:00:00 AM	K149	6
31.4	68.6	0	2036	15dec2006	7:00:00 AM	K149	7
63.7	36.3	0	988	15dec2006	8:00:00 AM	K149	8
76.6	23.4	0	625	15dec2006	9:00:00 AM	K149	9
75	6	19	143	15dec2006	10:00:00 AM	K149	10
51.1	35.1	13.8	966	15dec2006	11:00:00 AM	K149	11
24.2	75.8	0	2243	15dec2006	12:00:00 PM	K149	12
68.2	31.8	0	840	15dec2006	1:00:00 PM	K149	13
64.7	35.3	0	954	15dec2006	2:00:00 PM	K149	14
4.7	26.6	68.6	752	02dec2006	9:00:00 AM	K15	9
71.5	28.5	0	748	02dec2006	10:00:00 AM	K15	10
63.2	36.8	0	995	02dec2006	11:00:00 AM	K15	11
53.5	44.4	2.1	1258	02dec2006	12:00:00 PM	K15	12
38.2	25	36.8	655	02dec2006	1:00:00 PM	K15	13
29.6	70.4	0	1993	02dec2006	2:00:00 PM	K15	14
70.2	29.8	0	802	02dec2006	3:00:00 PM	K15	15
52.6	47.4	0	1350	02dec2006	4:00:00 PM	K15	16
68.7	31.3	0	803	02dec2006	5:00:00 PM	K15	17
62.2	37.8	0	981	02dec2006	6:00:00 PM	K15	18
67.6	18.6	13.8	398	02dec2006	7:00:00 PM	K15	19
1	.6	98.3	13	02dec2006	8:00:00 PM	K15	20
.1	.6	99.4	13	02dec2006	9:00:00 PM	K15	21
5.2	.7	94.1	3	02dec2006	10:00:00 PM	K15	22
12	1.3	86.7	20	02dec2006	11:00:00 PM	K15	23
.1	.4	99.5	9	03dec2006	12:00:00 AM	K15	0
10.9	1.6	87.5	14	03dec2006	1:00:00 AM	K15	1
24	2.4	73.5	16	03dec2006	2:00:00 AM	K15	2
.1	.8	99.1	15	03dec2006	3:00:00 AM	K15	3
16.4	2.2	81.4	12	03dec2006	4:00:00 AM	K15	4
9.2	.8	90	5	03dec2006	5:00:00 AM	K15	5
.1	.7	99.2	13	03dec2006	6:00:00 AM	K15	6
39.2	6.3	54.5	48	03dec2006	7:00:00 AM	K15	7
61.9	38.1	0	846	03dec2006	8:00:00 AM	K15	8
62.8	37.2	0	772	03dec2006	9:00:00 AM	K15	9
64.6	21.3	14.2	423	03dec2006	10:00:00 AM	K15	10
34.8	48.4	16.8	1320	03dec2006	11:00:00 AM	K15	11
69.4	30.6	0	644	03dec2006	12:00:00 PM	K15	12
50.6	49.4	0	1317	03dec2006	1:00:00 PM	K15	13
66.6	33.4	0	792	03dec2006	2:00:00 PM	K15	14
76.4	23.6	0	487	03dec2006	3:00:00 PM	K15	15
45.6	54.4	0	1549	03dec2006	4:00:00 PM	K15	16
64.7	35.3	0	864	03dec2006	5:00:00 PM	K15	17
40.4	59.6	0	1639	03dec2006	6:00:00 PM	K15	18
43.6	36.7	19.7	981	03dec2006	7:00:00 PM	K15	19
25	1.6	73.3	10	03dec2006	8:00:00 PM	K15	20
26.6	3.4	70	20	03dec2006	9:00:00 PM	K15	21
15.7	1.4	82.9	10	03dec2006	10:00:00 PM	K15	22
35.7	4.7	59.6	19	03dec2006	11:00:00 PM	K15	23
23.6	2.4	74	14	04dec2006	12:00:00 AM	K15	0
13.4	1.9	84.7	7	04dec2006	1:00:00 AM	K15	1
.1	.3	99.6	5	04dec2006	2:00:00 AM	K15	2
.1	.3	99.6	4	04dec2006	3:00:00 AM	K15	3
31.9	3.5	64.6	18	04dec2006	4:00:00 AM	K15	4
26.3	2.1	71.6	7	04dec2006	5:00:00 AM	K15	5
17.6	3.9	78.5	39	04dec2006	6:00:00 AM	K15	6
46.6	21.9	31.5	366	04dec2006	7:00:00 AM	K15	7
51.1	48.9	0	1113	04dec2006	8:00:00 AM	K15	8
61	23.3	15.7	492	04dec2006	9:00:00 AM	K15	9
35.6	14.9	49.5	350	04dec2006	10:00:00 AM	K15	10
50.7	16.2	33.1	314	04dec2006	11:00:00 AM	K15	11
61.7	36.5	1.8	862	04dec2006	12:00:00 PM	K15	12
39.7	60.3	0	1591	04dec2006	1:00:00 PM	K15	13
68.7	31.3	0	684	04dec2006	2:00:00 PM	K15	14
69	31	0	631	04dec2006	3:00:00 PM	K15	15
66.5	20.5	13	455	04dec2006	4:00:00 PM	K15	16
65	35	0	873	04dec2006	5:00:00 PM	K15	17
55.2	44.8	0	1209	04dec2006	6:00:00 PM	K15	18
31.9	67.9	.2	1933	04dec2006	7:00:00 PM	K15	19
48.2	3.3	48.5	30	04dec2006	8:00:00 PM	K15	20
7.7	1	91.3	16	04dec2006	9:00:00 PM	K15	21
48.2	3.1	48.7	11	04dec2006	10:00:00 PM	K15	22
14.8	.7	84.5	10	04dec2006	11:00:00 PM	K15	23
0	.1	99.8	3	05dec2006	12:00:00 AM	K15	0
14.9	1.5	83.6	9	05dec2006	1:00:00 AM	K15	1
42.6	3.9	53.5	19	05dec2006	2:00:00 AM	K15	2
4.9	.7	94.4	4	05dec2006	3:00:00 AM	K15	3
11.9	1.9	86.2	2	05dec2006	4:00:00 AM	K15	4
26	6.8	67.2	96	05dec2006	5:00:00 AM	K15	5
72.1	27.9	0	493	05dec2006	6:00:00 AM	K15	6
57.6	41.3	1.1	815	05dec2006	7:00:00 AM	K15	7
50.1	49.9	0	1130	05dec2006	8:00:00 AM	K15	8
65.8	18.6	15.6	336	05dec2006	9:00:00 AM	K15	9
58.1	32.8	9.1	762	05dec2006	10:00:00 AM	K15	10
44.4	55.6	0	1476	05dec2006	11:00:00 AM	K15	11
60.7	39.3	0	966	05dec2006	12:00:00 PM	K15	12
46.7	41.2	12.1	1161	05dec2006	1:00:00 PM	K15	13
46.7	53.3	0	1477	05dec2006	2:00:00 PM	K15	14
57.8	42.2	0	926	05dec2006	3:00:00 PM	K15	15
[truncated: 10,746 more rows]
